# Supplementary material for: Uncovering the Top Nonadvertising Weight Loss Websites on Google: A Data-Mining Approach
Source: JMIR Infodemiology. 2024 Dec 11;4:e51701. doi: 10.2196/51701 (PMC11669867; doi:10.2196/51701)
Supplement: Multimedia Appendix 1 [file infodemiology_v4i1e51701_app1.xlsx]

## Sheet: S1_google_weight_loss_queries
Query
what weight loss pills actually work
weight loss for men
are weight loss programs covered by insurance
weight loss is hard
weight loss breakfast ideas
weight loss lifting plan
weight loss after baby
why weight loss is so slow
weight loss pills compared to phentermine
where weight loss shows first
weight loss and cancer
weight loss for beginners
weight loss foods
how weight loss affects blood pressure
weight loss zoloft
weight loss pills similar to phentermine
how do weight loss beads work
weight loss is not linear
weight loss nutrition
weight loss in cats
weight loss keto diet plan
will weight loss reduce cellulite
weight loss or weight-loss grammar
weight loss hypnosis
weight loss likelihood
weight loss journey
weight loss tofu recipes
weight loss medication
weight loss tools
weight loss workout plan for men
weight loss near my location
weight loss rewards
weight loss diet
weight loss options
weight loss shots
weight loss on shark tank
weight loss versus muscle gain
can weight loss cause hair loss
weight loss similar to optavia
weight loss while breastfeeding
weight loss similar to duromine
weight loss transformation
weight loss before and after
which weight loss program is best for me
will weight loss cure sleep apnea
weight loss without surgery
what weight loss surgery does insurance cover
weight loss canton ga
how do weight loss companies use bias
weight loss juice cleanse
weight loss meal plans
weight loss tips for women
which weight loss program is best
weight loss intermittent fasting
weight loss workouts
weight loss visualizer
weight loss xenical
weight loss on keto
weight loss like noom
weight loss tips
weight loss cleanse
weight loss gym routine female
how do weight loss rings work
weight loss clinic near me
weight loss orlando fl
why weight loss is important
weight loss surgery near me
when weight loss is concerning
weight loss surgeries compared
weight loss running
how do weight loss teas work
weight loss kentucky
weight loss after hiatal hernia surgery
weight loss nearby
weight loss grocery list
weight loss using peloton
weight loss zoom
What actually causes weight loss?
weight loss and diabetes
weight loss pills similar to adderall
can i get weight loss surgery with a bmi of 30
weight loss tracker
weight loss xanax
should i take weight loss pills
weight loss surgery options
weight loss topamax
weight loss on wellbutrin
weight loss challenge
weight loss questionnaire
weight loss quotes
can weight loss cause acne
when did weight loss surgery start
weight loss gummies
weight loss zumba
weight loss and blood pressure
where is weight loss noticed first
weight loss vs toning
weight loss organizations
weight loss like duromine
weight loss pills walmart
weight loss after hysterectomy
weight loss vs fat loss
why weight loss is hard
did quick weight loss go out of business
is weight loss surgery
weight loss vegetable soup
weight loss before and after women
which weight loss program is the best
who weight loss clinic
weight loss soup
weight loss topics
weight loss versus calories
weight loss vs fat loss pictures
why weight loss with cancer
weight loss like nutrisystem
where is weight loss retreat
weight loss hair loss
which weight loss plan is best for me
is weight loss by walking
weight loss heart rate
weight loss kit
weight loss recipes
where are the weight loss pills in walmart
weight loss green tea
weight loss over 40
weight loss breakfast recipes
weight loss without loose skin
weight loss and wellness center
weight loss nutritionist near me
weight loss using apple cider vinegar
weight loss routine
weight loss vegetables
where is weight loss visible first
weight loss patch
weight loss breakfast
will weight loss lower cholesterol
weight loss versus blood pressure
weight loss is a journey
weight loss estimator
weight loss balloon
weight loss retreat california
weight loss without dieting
can weight loss affect your period
weight loss exercises at home
should weight loss be hyphenated
weight loss lunch ideas
weight loss meals
weight loss candy
weight loss coffee
weight loss for kids
weight loss natural supplements
when weight loss stalls
weight loss versus inch
weight loss meal delivery
weight loss is recommended for anyone with a bmi
weight loss in dogs
are weight loss clinics worth it
weight loss unexplained
weight loss yoga routine
weight loss keto diet
weight loss food delivery
weight loss like thrive
weight loss yuma az
weight loss workout plan
weight loss liquid diet
weight loss orlando
weight loss youtube
weight loss belt
weight loss kick start
weight loss encouragement
weight loss during pregnancy
weight loss without counting calories
weight loss tracker app
how can i weight loss naturally
weight loss meal prep
how weight loss changes your face
weight loss essential oils
weight loss meditation
weight loss apps free
which weight loss surgery is best for me quiz
weight loss tea
where is loss weight
how did weight loss change your life
weight loss graph
will weight loss help sciatica
weight loss journey quotes
are weight loss protein shakes good
weight loss similar to medifast
weight loss overnight
when weight loss plateau
weight loss plateau
how weight loss works
weight loss natural
weight loss orangetheory
can weight loss cause back pain
weight loss up and down
can weight loss cause stretch marks
are weight loss dna tests accurate
weight loss yoga poses
weight loss without trying
where is weight loss plateau
weight loss zinc
should i do weight loss surgery
weight loss food plan
weight loss cancer why
should weight loss be slow
weight loss hypnosis near me
weight loss like phentermine
weight loss questions
weight loss quit drinking
how can i lose weight
weight loss quarantine
weight loss inspiration quotes
should i use weight loss pills
weight loss and hair loss
weight loss noom
weight loss zone
what weight loss surgery is best
can i weight loss without exercise
weight loss yoga for beginners
weight loss affirmations
weight loss drugs
when should weight loss start on keto
weight loss lollipops
weight loss apps
when weight loss is noticeable
weight loss calorie calculator
weight loss keto
weight loss zyprexa
are weight loss drugs safe
which weight loss surgery is best for me
weight loss canned cat food
how do weight loss pills work
what weight loss surgery is best for me
weight loss with intermittent fasting
weight loss keto pills
weight loss nutrition plan
weight loss canned dog food
weight loss videos
weight loss exercise routine
weight loss diet versus exercise
weight loss with adderall in a month
weight loss smoothie recipes
weight loss and menopause
will weight loss help cellulite
is weight loss calorie deficit
weight loss smoothies
weight loss juice
why weight loss with diabetes
weight loss for teens
can i manifest weight loss
why did weight loss stop
weight loss institute of arizona
why weight loss surgery
weight loss plan
weight loss near me now
how much weight should i lose
weight loss vsg
weight loss kids
weight loss yogurt
why weight loss stalls
weight loss vs weight gain meals
weight loss clinic
weight loss loose skin
is weight loss about calories
weight loss programs near me
weight loss youtube channels
when weight loss is slow
what weight loss plan is best for me
how weight loss affects face
did quick weight loss closed
will weight loss lower a1c
what weight loss pill was on shark tank
weight loss quotes funny
weight loss eating plan
weight loss and diarrhea
are weight loss pills good
weight loss beads
are weight loss plateaus real
How can I lose weight in 7 days at home?
weight loss with peloton
weight loss journal template
weight loss is slow
where is weight loss first
weight loss in face
weight loss quiz
weight loss without cardio
weight loss over 50
weight loss for women over 50
weight loss near end of pregnancy
weight loss programs compared
weight loss compared to objects app
weight loss quotes inspirational
weight loss near me
weight loss journal ideas
what weight loss really looks like
weight loss with pcos
how weight loss affects your body
weight loss without caffeine
weight loss programs
weight loss vegetarian
weight loss calculator
weight loss tracker template
weight loss without exercise
weight loss juice recipe
weight loss and blood pressure medication
weight loss with hypothyroidism
will weight loss help gerd
weight loss zulekha haywood
when did weight loss became popular
which weight loss surgery is best
weight loss after pregnancy
which weight loss surgery is the safest
weight loss x program
weight loss shakes
weight loss vitamins
weight loss doctors near me
which weight loss pills work
weight loss issues
weight loss too fast
weight loss drugs similar to phentermine
weight loss xyngular
where is weight loss surgery
are weight loss patches safe
What is the most effective weight loss diet?
weight loss nutritionist
weight loss herbs
weight loss center
how weight loss changes face
weight loss oatmeal
weight loss surgery
weight loss or weight loss
weight loss with apple cider vinegar
deadweight loss
weight loss tonic
which weight loss surgery is the most successful
when weight loss shows
who weight loss guidelines
where are the weight loss
how weight loss pills work
weight loss retreat texas
weight loss pills
can weight loss lower blood pressure
weight loss similar to adipex
weight loss retreat
is weight loss healthy
weight loss water
when weight loss becomes noticeable
weight loss laxative
weight loss cancer symptoms
weight loss liquid
can i get weight loss surgery on medicaid
weight loss for women over 40
weight loss like medifast
weight loss zanesville ohio
weight loss vegan
weight loss gym routine male
weight loss doctor
can i get weight loss surgery on the nhs
weight loss or lost
when weight loss stalls on keto
weight loss compared to items
weight loss pills for women
are weight loss pills fda approved
which weight loss diet is best
should i get weight loss surgery
weight loss orange county
weight loss for women
weight loss near death
weight loss diet plan
weight loss near me phentermine
when should weight loss be a concern
weight loss goal calculator
weight loss vs sliding distance
weight loss compared to objects
weight loss utah
where is weight loss app
weight loss compared to things
how weight loss affect your period
weight loss is 80 diet
How can I lose weight fast?
weight loss yoga
where is medi weight loss
weight loss cancer patients
weight loss motivation quotes
weight loss diet plan for women
weight loss unexpected
weight loss pills similar to adipex
which weight loss shake is the best
weight loss versus running speed
weight loss topiramate
can weight loss cause breakthrough bleeding
should i consider weight loss surgery
weight loss vs inch loss
weight loss motivation
weight loss log
weight loss urine color
how do weight loss stickers work
weight loss for men over 40
weight loss vs weight gain
weight loss injection
weight loss drinks
weight loss hacks
weight loss hashtags
weight loss compared to animals
how do weight loss patches work
weight loss exercise plan
which weight loss app is best
weight loss results
should i have weight loss surgery quiz
is weight loss good for running
weight loss tracker printable
did quick weight loss centers close
weight loss isagenix
is weight loss easy
will weight loss lower blood pressure
weight loss goals
weight loss unintentional icd 10
what weight loss looks like
weight loss help near me
weight loss exercise
can weight loss cure sleep apnea
why weight loss surgery is bad
weight loss like adderall
weight loss journal
weight loss vs muscle gain
where did weight loss come from
weight loss inspiration
how do weight loss clinics work
weight loss versus fat loss
weight loss cancer
can i get weight loss surgery
