# Supplementary material for: Uncovering the Top Nonadvertising Weight Loss Websites on Google: A Data-Mining Approach
Source: JMIR Infodemiology. 2024 Dec 11;4:e51701. doi: 10.2196/51701 (PMC11669867; doi:10.2196/51701)
Supplement: Multimedia Appendix 3 [file infodemiology_v4i1e51701_app3.xlsx]

## Sheet: S3_google_weight_loss_results
Rank	what weight loss pills actually work	weight loss for men	are weight loss programs covered by insurance	weight loss is hard	weight loss breakfast ideas	weight loss lifting plan	weight loss after baby	why weight loss is so slow	weight loss pills compared to phentermine	where weight loss shows first	weight loss and cancer	weight loss for beginners	weight loss foods	how weight loss affects blood pressure	weight loss zoloft	weight loss pills similar to phentermine	how do weight loss beads work	weight loss is not linear	weight loss nutrition	weight loss in cats	weight loss keto diet plan	will weight loss reduce cellulite	weight loss or weight-loss grammar	weight loss hypnosis	weight loss likelihood	weight loss journey	weight loss tofu recipes	weight loss medication	weight loss tools	weight loss workout plan for men	weight loss near my location	weight loss rewards	weight loss diet	weight loss options	weight loss shots	weight loss on shark tank	weight loss versus muscle gain	can weight loss cause hair loss	weight loss similar to optavia	weight loss while breastfeeding	weight loss similar to duromine	weight loss transformation	weight loss before and after	which weight loss program is best for me	will weight loss cure sleep apnea	weight loss without surgery	what weight loss surgery does insurance cover	weight loss canton ga	how do weight loss companies use bias
1	https://www.healthline.com/nutrition/12-weight-loss-pills-reviewed	https://www.menshealth.com/weight-loss/a19536817/weight-loss-tips-1/	https://blogs.webmd.com/public-health/20150519/3-weight-loss-services-your-plan-may-cover	https://www.everydayhealth.com/weight-pictures/hard-truths-about-weight-loss.aspx	https://www.eatthis.com/best-breakfast-foods-for-your-weight-loss-diet/	https://www.muscleandstrength.com/workouts/12-week-fat-destroyer	https://www.whattoexpect.com/first-year/losing-baby-weight	https://lovelifebefit.com/why-weight-loss-is-slow/	https://www.singlecare.com/blog/contrave-vs-phentermine/	https://www.womenshealthmag.com/weight-loss/a19901505/where-do-you-lose-weight-first/	https://www.healthline.com/health/cancer-weight-loss-how-fast	https://www.anytimefitness.com/ccc/getting-started/how-to-lose-weight-weight-loss-for-beginners/	https://www.healthline.com/nutrition/20-most-weight-loss-friendly-foods	https://www.webmd.com/hypertension-high-blood-pressure/features/take-charge-of-your-blood-pressure	https://www.healthline.com/health/how-to-lose-weight-gain-medicine	https://www.verywellfit.com/supplements-and-diet-pills-to-lose-weight-3495602	https://blackdoctor.org/work-how-to-use-waist-beads-for-weight-control/	https://medium.com/@Reedswellnessfitnesstraining/weight-loss-is-not-linear-heres-why-cf5645cfe7ae	https://www.healthline.com/nutrition/26-evidence-based-weight-loss-tips	https://pets.webmd.com/cats/weight-loss-in-cats	https://www.healthline.com/nutrition/keto-diet-meal-plan-and-menu	https://newsnetwork.mayoclinic.org/discussion/losing-weight-may-make-cellulite-less-visible-but-it-wont-go-away-altogether/	https://dictionary.cambridge.org/us/dictionary/english/weight-loss	https://www.mayoclinic.org/healthy-lifestyle/weight-loss/expert-answers/weight-loss-hypnosis/faq-20058291	https://pubmed.ncbi.nlm.nih.gov/25608460/	https://www.shape.com/weight-loss/success-stories/weight-loss-journey-not-over-after-losing-170-pounds	https://www.thediabetescouncil.com/17-healthy-tofu-recipes-for-weight-loss/	https://www.webmd.com/diet/obesity/weight-loss-prescription-weight-loss-medicine	https://www.eatthis.com/weight-loss-tools-amazon/	https://www.mensjournal.com/health-fitness/4-week-workout-plan-lose-weight-and-burn-away-belly-fat/	https://www.yelp.com/nearme/weight-loss-centers	https://soveryblessed.com/50-ideas-for-non-food-weight-loss-rewards/	https://www.healthline.com/nutrition/how-to-lose-weight-as-fast-as-possible	https://www.webmd.com/diet/obesity/news/20190605/balloons-pills-sleeves-weight-loss-options-grow	https://www.saxenda.com/	https://www.goodhousekeeping.com/life/a34372630/shark-tank-keto-diet-pill-scam-controversy/	https://www.verywellfit.com/can-i-lose-fat-and-gain-muscle-at-the-same-time-1231586	https://www.lindora.com/faq/what-causes-hair-loss-during-dieting/	https://www.cancerrd.com/optavia-alternatives/	https://www.thebump.com/a/lose-weight-breastfeeding	https://obesitymedicine.org/weight-loss-medications/	https://www.womenshealthmag.com/weight-loss/a29872439/inspiring-weight-loss-transformations/	https://www.thehealthy.com/weight-loss/weight-loss-before-and-after/	https://www.trifectanutrition.com/what-diet-is-best-for-me-quiz	https://www.sciencedaily.com/releases/2009/02/090206081319.htm	https://www.orbera.com/	https://www.obesitycoverage.com/weight-loss-surgery-insurance-coverage-and-costs/	https://www.georgiamtc.com/medical-weight-loss/	https://brainly.com/question/6108152
2	https://observer.com/2020/11/best-weight-loss-pills/	https://www.healthline.com/nutrition/weight-loss-diet-plan-for-men	https://quotewizard.com/health-insurance/weight-loss-treatments	https://www.verywellfit.com/reasons-its-hard-to-lose-weight-1231540	https://www.healthline.com/nutrition/weight-loss-breakfast-foods	https://www.popsugar.com/fitness/Four-Week-Workout-Plan-Weight-Loss-46078374	https://www.healthline.com/nutrition/weight-loss-after-pregnancy	https://health.usnews.com/wellness/food/articles/2017-12-22/9-things-that-influence-how-fast-or-slow-you-lose-weight	https://www.verywellfit.com/supplements-and-diet-pills-to-lose-weight-3495602	https://www.healthline.com/health/weight-loss/where-do-you-lose-weight-first	https://www.healthline.com/health/unexplained-weight-loss-cancer	https://www.verywellfit.com/weight-loss-facts-for-new-dieters-3496045	https://www.healthline.com/nutrition/how-to-lose-weight-as-fast-as-possible	https://www.heart.org/en/health-topics/high-blood-pressure/changes-you-can-make-to-manage-high-blood-pressure/managing-weight-to-control-high-blood-pressure	https://www.womenshealthmag.com/health/g19090530/zoloft-side-effects/	http://www.primarycareak.com/blog/2012/07/qsymia-weight-loss-drug-ready-for-prime-time/index.html	https://www.afronutritionfitness.com/2020/03/how-to-lose-weight-with-african-waist.html	https://staceyschaedler.com/progress-progress-fat-loss-not-linear/	https://www.healthline.com/nutrition/how-to-lose-weight-as-fast-as-possible	https://www.petmd.com/cat/conditions/digestive/c_ct_Weight_Loss_and_Cachexia	https://www.healthline.com/nutrition/ketogenic-diet-101	https://www.verywellfit.com/how-to-get-rid-of-cellulite-4021729	https://dictionary.cambridge.org/us/example/english/weight-loss	https://www.mayoclinic.org/healthy-lifestyle/weight-loss/expert-answers/weight-loss-hypnosis/faq-20058291	https://www.sciencealert.com/odds-of-an-obese-person-attaining-a-healthy-weight-are-incredibly-slim-study-finds	https://soveryblessed.com/my-weight-loss-journey/	https://www.shape.com/healthy-eating/cooking-ideas/10-flavor-packed-tofu-recipes-weight-loss	https://www.niddk.nih.gov/health-information/weight-management/prescription-medications-treat-overweight-obesity	https://www.today.com/shop/tools-help-lose-weight-t205101	https://blog-socal.goldsgym.com/blog/weight-loss-workout-plan-for-men	https://www.yelp.com/search?cflt=weightlosscenters&find_loc=anaheim%2C+ca	https://spitupandsitups.com/45-non-food-weight-loss-rewards/	https://www.goodhousekeeping.com/health/diet-nutrition/g4351/1200-calorie-diet-plan/	https://harperbmi.org/non-surgical-weight-management/	https://www.healthline.com/health/lipotropic-injections	https://www.prevention.com/health/g29715081/shark-tank-weight-loss/	https://www.precisionnutrition.com/rates-of-fat-loss-and-muscle-gain	https://www.healthline.com/nutrition/weight-loss-and-hair-loss	https://www.intentapp.com/optavia-alternative	https://kellymom.com/nutrition/mothers-diet/mom-weightloss/	https://www.singlecare.com/blog/contrave-vs-phentermine/	https://www.menshealth.com/weight-loss/g19522322/weight-loss-transformations/	https://www.womenshealthmag.com/weight-loss/a29872439/inspiring-weight-loss-transformations/	https://www.mayoclinic.org/healthy-lifestyle/weight-loss/in-depth/weight-loss/art-20048466	https://www.sleepfoundation.org/sleep-apnea/weight-loss-and-sleep-apnea	https://www.prevention.com/weight-loss/a20472018/100-pound-weight-loss-without-surgery/	https://www.obesitycoverage.com/insurance-and-costs/am-i-covered/check-my-insurance	https://cherokeewomenshealth.com/health-tips/weight-management/	https://brainly.com/question/12680301
3	https://www.discovermagazine.com/sponsored/best-weight-loss-pills-in-2020-a-complete-guide	https://www.mensjournal.com/health-fitness/50-ways-accelerate-your-weight-loss/	https://pocketsense.com/weight-loss-programs-that-are-covered-by-insurance-12212806.html	https://www.cnet.com/health/nutrition/why-cant-i-lose-weight/	https://www.womenshealthmag.com/weight-loss/a19989705/healthy-breakfast-ideas/	https://www.mensjournal.com/health-fitness/4-week-workout-plan-lose-weight-and-burn-away-belly-fat/	https://www.parents.com/baby/health/lose-baby-weight/lose-the-baby-weight-real-moms-tell-you-how/	https://www.atlantaendocrine.com/blog/the-myth-of-slow-and-steady-weight-loss	https://stateserv.com/en-GB/2-over-the-counter-alternative-to-phentermine	https://www.womenshealth.com.au/where-women-lose-weight-first	https://www.cancer.net/coping-with-cancer/physical-emotional-and-social-effects-cancer/managing-physical-side-effects/weight-loss	https://www.womenshealthmag.com/weight-loss/a19926938/how-to-lose-weight-0/	https://www.webmd.com/diet/obesity/features/9-foods-to-help-you-lose-weight	https://www.medscape.com/answers/241381-7691/how-does-physical-activity-andor-weight-loss-affect-blood-pressure-bp	https://www.forhims.com/blog/sertraline-and-weight-gain-what-you-need-to-know	https://www.singlecare.com/blog/contrave-vs-phentermine/	http://www.myafricanwaistbeads.com/faq	https://www.core-trainingpt.com/blog/what-weight-loss-actually-looks-like	https://www.mayoclinic.org/healthy-lifestyle/weight-loss/in-depth/mayo-clinic-diet/art-20045460	https://kingstownecatclinic.com/2018/02/eight-common-causes-of-cat-weight-loss/	https://www.everydayhealth.com/diet-nutrition/ketogenic-diet/comprehensive-ketogenic-diet-food-list-follow/	https://newsnetwork.mayoclinic.org/discussion/losing-weight-may-make-cellulite-less-visible-but-it-wont-go-away-altogether/	https://grammarcops.wordpress.com/tag/weight-loss/	https://www.verywellmind.com/best-hypnosis-apps-4800547	https://www.healthline.com/health-news/obese-people-have-slim-chance-of-obtaining-normal-body-weight-071615	https://blog.myfitnesspal.com/how-to-start-the-first-30-days-of-your-weight-loss-journey/	https://www.eatingwell.com/recipes/19094/cooking-methods-styles/quick-easy/dinner/tofu/	https://www.mayoclinic.org/healthy-lifestyle/weight-loss/in-depth/weight-loss-drugs/art-20044832	https://lalymom.com/20-tools-help-lose-weight-home/	https://www.muscleandstrength.com/workouts/12-week-fat-destroyer	https://mediweightloss.com/locations/	https://www.anytimefitness.com/ccc/how-to/how-to-reward-yourself-wisely-for-working-out/	https://www.shape.com/weight-loss/tips-plans/7-day-diet-plan-weight-loss	https://goop.com/wellness/health/all-the-options-for-serious-weight-loss/	https://www.verywellfit.com/saxenda-weight-loss-medication-3495274	https://www.mamafacts.com/shark-tank-weight-loss-drink/	https://www.dietdoc.com/weight-loss-science/weight-loss-vs-muscle-gain/	https://www.verywellfit.com/effects-of-weight-loss-on-hair-4114184	https://www.livestrong.com/article/39214-create-own-diet-similar-medifast/	https://www.healthline.com/health/parenting/how-to-lose-weight-while-breastfeeding	https://www.verywellfit.com/supplements-and-diet-pills-to-lose-weight-3495602	https://people.com/health/incredible-weight-loss-transformation-photos/	https://www.boredpanda.com/before-after-weight-loss-success-stories/	https://www.healthline.com/nutrition/best-diet-plans	https://www.sleepdr.com/the-sleep-blog/the-skinny-on-weight-loss-as-a-sleep-apnea-treatment/	https://www.webmd.com/diet/obesity/news/20190509/success-seen-in-no-surgery-weight-loss-procedure	https://www.insure.com/health-insurance/weight-loss-surgery.html	https://qwlc.com/locations/canton	https://brainly.in/question/23008723
4	https://www.medicalnewstoday.com/articles/320646	https://www.fitfatherproject.com/weight-loss-tips-for-men/	https://www.healthline.com/health/medicare/does-medicare-cover-weight-loss-programs	https://www.npr.org/2019/04/25/717058877/the-biology-of-weight-loss	https://www.eatingwell.com/gallery/12907/healthy-recipes-for-breakfast-foods-to-help-you-lose-weight/	https://www.muscleandfitness.com/workouts/workout-routines/6-week-fat-blast-workout-routine/	https://www.mayoclinic.org/healthy-lifestyle/labor-and-delivery/in-depth/weight-loss-after-pregnancy/art-20047813	https://www.womenshealthmag.com/weight-loss/g19926392/progress-photo-proof/	https://www.rxlist.com/bontril_vs_adipex/drugs-condition.htm	https://www.thinwithin.com/where-lose-weight-first/	https://www.cancer.org/cancer/cancer-basics/signs-and-symptoms-of-cancer.html	https://www.sparkpeople.com/resource/motivation_articles.asp?id=2224	https://www.goodhousekeeping.com/health/diet-nutrition/advice/g781/belly-fat-foods/	https://pubmed.ncbi.nlm.nih.gov/15107009/	https://www.sciencedirect.com/science/article/pii/S0011393X05802589	https://www.laweekly.com/phentermine-online/	https://shop4fun.online/use-african-waist-beads-waist-training-weight-loss-work/	https://www.healthyway.com/content/the-frustration-of-nonlinear-weight-loss/	https://www.nutrition.gov/topics/healthy-living-and-weight/strategies-success/interested-losing-weight	https://www.thesprucepets.com/what-to-do-if-your-cat-is-losing-weight-4689001	https://www.atkins.com/how-it-works/library/articles/7-day-keto-meal-plan	https://abcnews.go.com/Health/Wellness/15-myths-facts-cellulite/story?id=20385765	https://www.collinsdictionary.com/us/dictionary/english/weight-loss	https://www.healthline.com/health/weight-loss/self-hypnosis-for-weight-loss	https://healthblog.uofmhealth.org/health-management/weighing-facts-tough-truth-about-weight-loss	https://thelemonbowl.com/my-personal-weight-loss-journey/	https://www.eatingwell.com/recipes/18001/ingredients/tofu/	https://obesitymedicine.org/weight-loss-medications/	https://www.gourmetdoneskinny.com/recipes/weight-loss-tips-and-tricks/weight-loss-tools/	https://www.ndtv.com/health/these-simple-and-effective-exercises-can-help-melt-belly-fat-within-no-time-do-include-them-in-your-1970403	https://www.redmountainweightloss.com/	https://www.eatthis.com/ideas-to-reward-yourself/	https://www.prevention.com/weight-loss/diets/g29462611/best-diets-weight-loss/	https://www.orbera.com/	https://www.mayoclinic.org/healthy-lifestyle/weight-loss/expert-answers/vitamin-b12-injections/faq-20058145	https://www.lacostadentaltx.com/?blog=shark-tank-fat-burner-drink-episode/	https://www.popsugar.com/fitness/Losing-Weight-vs-Gaining-Muscle-2892311	https://www.womenshealthmag.com/weight-loss/a19979815/does-weight-loss-cause-hair-loss/	https://health.usnews.com/wellness/food/articles/medifast-vs-nutrisystem	https://www.llli.org/breastfeeding-info/weight-loss-mothers/	https://ipsnews.net/business/2021/01/17/top-3-best-over-the-counter-phentermine-alternatives-2021-latest-update/	https://www.the-sun.com/lifestyle/1495300/best-weight-loss-transformations-before-after-ever/	https://people.com/health/incredible-weight-loss-transformation-photos/	https://doctorsthatdo.osteopathic.org/diet-quiz-which-diet-suits-you-best	https://mountainent.com/blog/can-losing-weight-cure-sleep-apnea	https://nextlevelweightlossfl.com/2019/05/new-information-about-non-surgical-weight-loss-for-morbidly-obese-people/	http://surgery.ucla.edu/bariatrics/insurance-coverage	https://www.yelp.com/search?cflt=weightlosscenters&find_loc=Canton%2C+GA+30114	https://www.consumer.ftc.gov/articles/truth-behind-weight-loss-ads
5	https://www.niddk.nih.gov/health-information/weight-management/prescription-medications-treat-overweight-obesity	https://www.lifehack.org/articles/lifestyle/lifehack-presents-a-mini-guide-for-weight-loss-for-men.html	https://www.netquote.com/health-insurance/news/health-insurance-and-weight-loss	https://rightasrain.uwmedicine.org/body/healthy-weight/why-it-so-hard-lose-weight-and-keep-it	https://www.today.com/health/joy-bauer-s-healthy-breakfast-recipes-t110417	https://www.acefitness.org/education-and-resources/lifestyle/blog/5353/weight-lifting-for-weight-loss/	https://www.cosmopolitan.com/health-fitness/a56963/reality-checks-about-weight-loss-after-having-a-baby/	https://www.everydayhealth.com/weight-pictures/hard-truths-about-weight-loss.aspx	https://www.goodrx.com/blog/the-skinny-on-weight-loss-drugs-can-prescriptions-actually-work/	https://www.verywellfit.com/how-long-does-it-take-to-see-weight-loss-results-4109365	https://www.verywellhealth.com/weight-loss-and-cancer-514063	https://www.bornfitness.com/beginners-guide-to-fat-loss/	https://www.trifectanutrition.com/blog/best-foods-for-weight-loss-according-to-science	https://www.nhlbi.nih.gov/files/docs/public/heart/hbp_low.pdf	https://www.verywellmind.com/ssris-and-weight-gain-1067614	https://amazon.com/Avaprex-Diet-Pill-Natural-Alternative/dp/B000ROBENQ	https://www.amazon.com/Waist-Beads-Weight-Loss/s?k=Waist+Beads+for+Weight+Loss	https://www.podaimaperformance.com/weight-loss-is-not-linear/	https://www.health.harvard.edu/topics/diet-and-weight-loss	https://vcahospitals.com/know-your-pet/creating-a-weight-reduction-plan-for-cats	https://www.dietdoctor.com/low-carb/keto/diet-plan	https://www.endosystems.us/endermologie-cellulite-treatment-blog/will-losing-weight-automatically-reduce-cellulite/	https://www.lexico.com/definition/weight_loss	https://www.oprah.com/health/hypnosis-for-weight-loss-can-hypnosis-help-you-lose-weight/all	https://brightlineeating.com/likelihood-of-achieving-a-normal-weight/	https://www.today.com/health/diet-fitness/my-weight-loss-journey	https://www.everydayhealth.com/diet-nutrition/easy-recipes-to-whip-up-with-a-block-of-tofu/	https://contrave.com/	https://www.healthline.com/nutrition/10-best-weight-loss-apps	https://www.muscleandfitness.com/routine/workouts/workout-routines/4-week-workout-plan-lose-weight-week-1/	https://www.valleymedicalweightloss.com/	https://www.pinterest.com/cat0928/weight-loss-goal-rewards/	https://www.mayoclinic.org/healthy-lifestyle/weight-loss/in-depth/mayo-clinic-diet/art-20045460	https://www.hopkinsmedicine.org/health/wellness-and-prevention/endoscopic-options-for-weight-loss	https://www.stylecraze.com/articles/types-of-weight-loss-injections-and-their-pros-cons/	https://www.globenewswire.com/news-release/2021/04/10/2207768/0/en/One-Shot-Keto-Reviews-Alarming-Weight-Loss-Truth-Revealed.html	https://www.livestrong.com/article/442652-fat-loss-vs-muscle-gain/	https://billingsgazette.com/lifestyles/health-med-fit/healthy-weight-losing-hair-while-losing-pounds-look-to-nutrients/article_de6071f4-a518-5a2b-ae1e-65484028fe2a.html	https://wtop.com/health-fitness/2019/01/the-10-best-diets-for-fast-weight-loss-2/	https://www.mustelausa.com/blogs/mustela-mag/8-healthy-ways-to-lose-weight-while-breastfeeding	https://www.rxlist.com/bontril_vs_adipex/drugs-condition.htm	https://www.pinterest.com/simonelovee/weight-loss-transformations/	https://www.youtube.com/watch?v=mP7p9QTayXk	https://www.health.com/weight-loss/right-fit-formula	https://www.resmed.com/en-us/sleep-apnea/sleep-blog/frequently-asked-questions-on-weight-loss-and-sleep-apnea/	https://www.hopkinsmedicine.org/health/wellness-and-prevention/endoscopic-options-for-weight-loss	https://www.dukehealth.org/blog/weight-loss-surgery-covered-insurance	https://bridgemillfamilyhealthcare.com/weight-loss/	https://studyandanswers.com/biology/question6108153
6	https://www.webmd.com/diet/obesity/weight-loss-prescription-weight-loss-medicine	https://www.thehealthy.com/weight-loss/men-who-lost-weight/	https://www.netquote.com/health-insurance/news/obesity-weight-loss-options	https://thebloodsugardiet.com/difficulty-losing-weight/	https://www.womansday.com/food-recipes/food-drinks/g1884/healthy-breakfasts-to-help-lose-weight/	https://www.self.com/story/heres-the-weekly-workout-plan-you-need-if-you-want-to-lose-weight	https://www.verywellfamily.com/breastfeeding-and-losing-too-much-weight-431877	https://www.healthline.com/health-news/weight-loss-program-results	https://www.goodrx.com/blog/8-common-questions-about-phentermine-for-weight-loss/	https://www.byrdie.com/why-do-you-lose-and-gain-weight-in-different-areas	https://www.cancerresearchuk.org/about-cancer/coping/physically/diet-problems/types/weight-loss	https://www.runtastic.com/blog/en/how-to-start-losing-weight/	https://www.eatingwell.com/article/7866255/foods-you-should-eat-every-week-to-lose-weight/	https://www.obesityaction.org/community/article-library/hypertension-and-obesity-how-weight-loss-affects-hypertension/	https://www.verywellmind.com/antidepressant-and-weight-1067613	https://www.niddk.nih.gov/health-information/weight-management/prescription-medications-treat-overweight-obesity	https://fitbeads.co/pages/faqs	http://hackyour.fitness/fat-loss-not-linear/	https://www.precisionnutrition.com/weight-loss-calculator	https://vcahospitals.com/know-your-pet/testing-for-weight-loss-in-cats	https://www.dietdoctor.com/low-carb/keto	https://www.shape.com/weight-loss/tips-plans/what-cellulite	https://www.quora.com/What-is-correct-to-lose-or-to-loose-weight	https://play.google.com/store/apps/details?id=com.surfcityapps.loseweight&hl=en_US&gl=US	https://slate.com/technology/2015/03/diets-do-not-work-the-thin-evidence-that-losing-weight-makes-you-healthier.html	https://www.eatingwell.com/article/7885627/lessons-i-learned-from-my-weight-loss-journey/	https://www.naturaldeets.com/how-to-make-baked-tofu-in-the-oven/	https://www.getroman.com/health-guide/weight-loss-pills/	https://skinnyfitalicious.com/tools-to-help-you-lose-weight/	https://www.coachmag.co.uk/transformation/7704/the-weight-loss-workouts-which-helped-this-man-shed-25kg-of-fat-in-two-weeks	https://mwlc.com/	https://www.sparkpeople.com/resource/motivation_articles.asp?id=1990	https://www.everydayhealth.com/diet-nutrition/best-worst-diet-plans-for-weight-loss/	https://rmccares.org/services/bariatric-surgery-center/weight-loss-options/	https://www.webmd.com/diet/hcg-and-weight-loss	https://www.amazon.com/shark-tank-diet-products/s?k=shark+tank+diet+products	https://blog.myfitnesspal.com/experts-debate-should-you-lose-fat-or-build-muscle-first/	https://www.insider.com/lost-weight-hair-loss-what-to-do-2019-4	https://www.verywellfit.com/what-is-the-optavia-diet-4685284	https://www.strugglesofafitmom.com/simple-tips-to-lose-weight-while-breastfeeding/	https://observer.com/2020/11/best-weight-loss-pills/	https://www.instagram.com/weightlosstransformations/?hl=en	https://www.pinterest.com/belly71/weight-loss-before-and-after/	https://www.weightlossjoy.com/the-diet-quiz/	https://www.thecpapshop.com/blog/can-weight-loss-alone-cure-sleep-apnea/	https://www.aspirebariatrics.com/weight-loss-options/	https://www.webmd.com/diet/obesity/financing-weight-loss-surgery	https://www.groupon.com/local/canton-ga/weight-loss	https://ihomeworkhelpers.com/biology/question22338730
7	https://www.insider.com/do-diet-pills-work	https://www.youtube.com/watch?v=HysnY_VNhJI	https://www.insure.com/health-insurance/weight-loss-surgery.html	https://www.webmd.com/diet/obesity/why-cant-i-lose-weight	https://www.verywellfit.com/healthy-breakfast-recipes-for-weight-loss-3495932	https://www.shape.com/weight-loss/tips-plans/how-build-workout-routine-weight-loss	https://www.verywellfamily.com/breastfeeding-and-postpartum-weight-loss-431860	https://www.livestrong.com/article/442724-my-weight-loss-is-slow-im-discouraged/	https://www.livestrong.com/article/482851-are-over-the-counter-diet-pills-as-effective-as-phentermine/	https://www.livestrong.com/article/150089-where-in-the-body-do-women-lose-weight-first/	https://www.cancercare.org/publications/140-coping_with_cancer-related_weight_changes_and_muscle_loss	https://www.airtract.com/article/7-tips-on-how-to-lose-weight-for-beginners	https://www.medicalnewstoday.com/articles/320613	https://www.mdedge.com/familymedicine/article/65132/cardiology/how-much-does-weight-loss-affect-hypertension	https://www.ncbi.nlm.nih.gov/pmc/articles/PMC5319600/	https://leanbeanofficial.com/en/blog/best-phentermine-alternatives-a-complete-guide-to-over-the-counter-diet-pills	https://www.etsy.com/market/waist_beads_for_weight_loss	https://www.fittr.com/articles/weight-loss-is-not-linear-171406	https://www.cdc.gov/healthyweight/losing_weight/index.html	https://www.mudbay.com/cat-weight-exercise/cat-lose-weight/	https://www.eatingwell.com/article/290678/i-tried-the-ketogenic-diet-for-30-days-and-heres-what-happened/	https://www.webmd.com/fitness-exercise/features/are-there-exercises-to-get-rid-of-cellulite	https://english.stackexchange.com/questions/409365/which-one-is-correct-she-lost-weight-or-she-has-lost-weight	https://www.prevention.com/weight-loss/a29689965/hypnosis-weight-loss/	https://www.cnn.com/2019/10/17/health/weight-gain-loss-premature-death/index.html	https://people.com/health/incredible-weight-loss-transformation-photos/	https://thegreenloot.com/vegan-weight-loss-dinner-recipes/	https://healthcare.utah.edu/weight-management/weight-loss-medication.php	https://www.cdc.gov/healthyweight/tools/index.html	https://www.greatestphysiques.com/workouts/weight-loss-workout-plan-for-men/	https://www.goingmetabolic.com/medical-weight-loss-specialist-myrtle-beach	https://www.verywellfit.com/ways-to-reward-yourself-without-food-3495579	https://health.usnews.com/best-diet/best-weight-loss-diets	https://www.aspirebariatrics.com/weight-loss-options/	https://www.redmountainweightloss.com/weight-loss-shots/	https://bariatrictimes.com/therrien-june-2018/	https://xtremefitstpete.com/building-muscle-or-losing-fat-what-should-i-do-first/	https://www.sharecare.com/health/hair-loss/can-sudden-weight-loss-cause-hair-loss	https://www.cnet.com/how-to/best-weight-loss-programs/	https://www.sdbfc.com/blog/2012/9/3/how-to-lose-weight-while-breastfeeding-without-losing-your-mhtml	https://leanbeanofficial.com/en/blog/best-phentermine-alternatives-a-complete-guide-to-over-the-counter-diet-pills	https://www.trimmedandtoned.com/60-weight-loss-transformations-will-make-jaw-drop/	https://www.shape.com/weight-loss/success-stories/jaw-dropping-and-after-weight-loss-photos	https://www.today.com/health/4-best-diet-programs-weight-loss-2021-today-t205372	https://www.webmd.com/sleep-disorders/sleep-apnea/news/20110601/weight-loss-may-improve-sleep-apnea	https://www.vox.com/science-and-health/2017/12/7/16587316/bariatric-surgery-weight-loss-lap-band	https://www.sutterhealth.org/services/weight-loss/is-bariatric-surgery-covered-by-insurance	https://phentermineclinics.net/georgia/canton/	https://www.ncbi.nlm.nih.gov/pmc/articles/PMC4932226/
8	https://www.mayoclinic.org/healthy-lifestyle/weight-loss/in-depth/weight-loss-drugs/art-20044832	https://www.nutrisystem.com/jsps_hmr/diet-plans/weight-loss-programs-for-men.jsp	http://www.aetna.com/cpb/medical/data/1_99/0039.html	https://www.healthline.com/nutrition/20-reasons-you-are-not-losing-weight	https://www.medicalnewstoday.com/articles/326288	https://www.shape.com/fitness/workouts/no-fail-fat-loss-plan	https://www.livescience.com/53768-how-to-lose-weight-after-pregnancy.html	https://fatflush.com/why-am-i-losing-weight-so-slowly/	https://leanbeanofficial.com/en/blog/best-phentermine-alternatives-a-complete-guide-to-over-the-counter-diet-pills	https://whitecoattrainer.com/blog/where-do-you-lose-weight-first	https://www.cancercenter.com/integrative-care/weight-loss	https://skinnyms.com/28-day-beginners-step-by-step-weight-loss-plan/	https://www.medicalnewstoday.com/articles/zero-calorie-foods	https://cspinet.org/tip/how-much-diet-and-exercise-can-lower-your-blood-pressure	https://www.psychologytoday.com/us/blog/nutrition-and-wellness/202008/diet-manage-sertraline-zoloft-induced-weight-gain	https://www.rxlist.com/weight_loss_medications/drugs-condition.htm	https://www.meandmywaist.com/waist-beads-weight-loss/	https://www.ketovale.com/why-weight-loss-is-not-a-linear-process/	https://www.verywellfit.com/weight-loss-nutrition-4157005	http://www.animalplanet.com/pets/healthy-pets/5-reasons-your-cat-might-be-losing-weight/	https://www.ibreatheimhungry.com/3-day-keto-kickstart-menu-plan/	https://www.womenshealthmag.com/weight-loss/a19943629/cellulite-weight-loss-connection/	https://www.dailywritingtips.com/confused-words-3-lose-loose-loss/	https://www.thumbtack.com/k/weight-loss-hypnosis/near-me/	https://www.health.harvard.edu/blog/why-its-so-hard-to-lose-excess-weight-and-keep-it-off-the-biggest-losers-experience-2018031213396	https://www.womenshealth.com.au/7-weight-loss-journeys-and-lessons	https://cookingfollowme.com/fast-weight-loss-tofu/	https://www.healthline.com/nutrition/12-weight-loss-pills-reviewed	https://www.newstartforme.com/must-have-weight-loss-tools/	https://www.bodybuilding.com/content/12-week-transformation-workout-for-men.html	https://www.goingmetabolic.com/medical-weight-loss-physician-near-summerville-sc	https://www.macymichelle.com/non-food-rewards-for-weight-loss/	https://www.nutrisystem.com/	https://www.floyd.org/bariatrics/understanding%20obesity/Pages/weight-loss-options.aspx	https://invigormedical.com/lifestyle/lipo-injections-for-weight-loss/	https://factcheck.afp.com/keto-weight-loss-pill-not-endorsed-shark-tank-show-judges	https://aaptiv.com/magazine/losing-muscle-and-not-fat	https://www.livestrong.com/article/327771-how-to-prevent-hair-loss-when-losing-weight/	https://www.pinterest.com/pin/68328119324718068/	https://www.verywellfamily.com/breastfeeding-and-postpartum-weight-loss-431860	https://www.webmd.com/diet/obesity/weight-loss-prescription-weight-loss-medicine	https://www.thehealthy.com/weight-loss/inspirational-weight-loss-transformations/	https://www.demilked.com/before-and-after-weight-loss/	https://www.allthetests.com/health-tests/eating-disorders-weight-loss-food/diet/quiz18/1139281057/which-diet-will-actually-work-for-me	https://www.verywellhealth.com/how-weight-loss-may-improve-your-sleep-3015194	https://pubmed.ncbi.nlm.nih.gov/19841994/	https://oldedelmarsurgical.com/blog/you-can-afford-weight-loss-surgery/	https://innovativehealthandwellness.net/services/medical-weight-loss-in-woodstock/	https://answer-helper.com/biology/question11358796
9	https://www.mayoclinic.org/healthy-lifestyle/weight-loss/in-depth/weight-loss/art-20046409	https://www.eatthis.com/best-weight-loss-tips-men/	https://www.cigna.com/individuals-families/health-wellness/hw/choosing-a-weight-loss-program-aa73099	https://www.quora.com/Why-is-it-so-hard-to-lose-weight	https://health.clevelandclinic.org/how-to-build-a-healthy-breakfast-for-weight-loss/	https://www.verywellfit.com/beginners-weight-loss-weight-training-3498343	https://www.mommakesjoy.com/postpartum-weight-loss/	https://www.nhs.uk/live-well/healthy-weight/metabolism-and-weight-loss/	https://phentermineclinics.net/phentermine-alternatives/	https://www.quora.com/Where-does-weight-loss-show-first	https://moffitt.org/endeavor/archive/weight-loss-and-other-cancer-warning-signs-not-to-ignore/	https://www.youtube.com/watch?v=C8LxBcVjJK4	https://www.verywellfit.com/cheap-and-easy-weight-loss-foods-3495238	https://www.cochrane.org/CD008274/HTN_do-weight-loss-diets-affect-blood-pressure-and-reduce-effects-high-blood-pressure-hypertension	https://www.webmd.com/depression/features/antidepressants-weight-gain	https://www.rxlist.com/bontril_vs_adipex/drugs-condition.htm	https://fashionista.com/2014/08/malory-band-belly-chain-weight-loss	https://skillbasedfitness.com/the-true-path-of-weight-loss/	https://www.spine-health.com/wellness/nutrition-diet-weight-loss/nutrition-and-diet-weight-loss	https://vetmed.illinois.edu/weight-loss-in-older-cats/	https://www.hsph.harvard.edu/nutritionsource/healthy-weight/diet-reviews/ketogenic-diet/	https://www.iowaclinic.com/medical-spa/the-fight-against-cellulite-why-you-get-it-and-how-to-get-rid-of-it/	https://www.spellchecker.net/misspellings/weightloss	https://apps.apple.com/us/app/lose-weight-hypnosis/id576997550	https://www.webmd.com/diet/news/20161014/how-your-appetite-can-sabotage-weight-loss	https://www.boredpanda.com/weight-loss-journey-miriam-roque/	https://timesofindia.indiatimes.com/life-style/food-news/5-easy-tofu-recipes-for-a-healthy-meal/photostory/75223968.cms	https://www.drugs.com/article/prescription-weight-loss-drugs.html	https://easyhealthllc.com/healthy-diet/weight-loss-tools/	https://www.menshealth.com/uk/weight-loss/a755115/the-14-best-exercises-for-weight-loss/	https://www.groupon.com/local/weight-loss	https://www.nhs.uk/live-well/healthy-weight/non-food-rewards-for-losing-weight-on-the-plan/	https://www.webmd.com/diet/default.htm	https://www.healthgrades.com/right-care/weight-control-and-obesity/medical-options-for-weight-loss	https://www.medicalnewstoday.com/articles/lipotropic-injections	https://www.mealenders.com/mealenders-shark-tank-appearance/	https://www.menshealth.com/weight-loss/a25252107/losing-muscle-vs-fat/	https://www.toppik.com/hairtoppiksblog/link-between-weight-loss-hair-loss/	https://www.pinterest.com/danielam73/optavia-substitutes/	https://www.verywellfamily.com/breastfeeding-and-losing-too-much-weight-431877	https://www.discovermagazine.com/sponsored/best-weight-loss-pills-in-2020-a-complete-guide	https://brightside.me/inspiration-health/21-weight-loss-transformations-that-prove-the-struggle-was-so-worth-the-result-423210/	https://www.womansday.com/health-fitness/g5/10-incredible-weight-loss-transformations-99576/	https://time.com/473/quiz-find-the-best-diet-for-your-personality/	https://www.okoa.org/articles/how-can-weight-loss-aid-in-sleep-apnea	https://www.everydayhealth.com/diet-and-nutrition/diet/tips-weight-loss-actually-work/	https://texasbariatricspecialists.com/insurance-for-bariatric-surgery/	https://patch.com/georgia/canton-ga/georgia-medical-treatment-center--medical-weight-loss	https://www.onlinemswprograms.com/resources/social-issues/how-to-address-weight-bias-discrimination/
10	https://www.amazon.com/Best-Sellers-Health-Personal-Care-Weight-Loss-Supplements/zgbs/hpc/3775151	https://www.verywellfit.com/how-to-lose-weight-2328499	https://www.cigna.com/individuals-families/health-wellness/hw/medical-topics/choosing-a-weight-loss-program-aa73099.html	https://health.usnews.com/wellness/articles/2016-06-10/4-reasons-its-so-hard-to-lose-weight-and-how-to-bust-through-them	https://www.menshealth.com/weight-loss/a19540301/best-breakfast-for-weight-loss/	https://www.verywellfit.com/weekly-workout-plans-to-lose-weight-3495597	https://aaptiv.com/magazine/losing-baby-weight	https://weighless.life/2018/06/the-case-for-super-slow-weight-loss/	https://www.laweekly.com/phentermine-online/	https://www.thehealthy.com/weight-loss/13-things-you-never-knew-about-your-weight/	https://www.webmd.com/cancer/ss/slideshow-cancer-symptoms-signs	https://www.prevention.com/fitness/a29848597/running-for-weight-loss/	https://www.eatthis.com/healthy-weight-loss-foods/	https://www.karger.com/Article/Fulltext/445504	https://www.rehabs.com/pro-talk/antidepressants-and-weight-the-one-you-choose-may-help-you-lose-or-gain/	https://phentermineclinics.net/phentermine-alternatives/	https://blackandgiftedblog.com/2017/04/26/5-facts-about-waist-beads/	https://www.reddit.com/r/loseit/comments/83v0v0/weight_loss_is_not_linear/	https://www.webmd.com/diet/default.htm	https://www.aspcapetinsurance.com/resources/what-causes-weight-loss-in-cats/	https://www.medicalnewstoday.com/articles/327309	https://timesofindia.indiatimes.com/life-style/health-fitness/weight-loss/can-weight-loss-help-in-getting-rid-of-cellulite/articleshow/63580330.cms	https://www.yourdictionary.com/weightloss	https://www.amazon.com/Weight-Loss-Hypnosis/product-reviews/B0019BTO3I	https://www.psychologytoday.com/us/blog/media-spotlight/201811/is-permanent-weight-loss-myth	https://www.youtube.com/watch?v=cUM9XhhRql8	https://simple-nourished-living.com/skinny-sheet-pan-tofu-vegetable-stir-fry/	https://observer.com/2020/11/best-weight-loss-pills/	https://www.businessinsider.com/what-to-buy-on-weight-watchers-kitchen-tools-2018-3	https://www.menshealth.com/uk/weight-loss/a748251/fast-weight-loss-workout/	https://www.pwlc.com/	https://www.weightwatchers.com/templates/print.aspx?PageId=1338101&PrintFlag=yes&previewDate=9/7/2015	https://www.webmd.com/diet/features/10-ways-to-lose-weight-without-dieting	https://selfcarela.com/best-non-surgical-weight-loss-procedures/	https://thehydrationroom.com/mic-injections-lose-weight/	https://www.snopes.com/fact-check/shark-tank-endorse-keto-pill/	https://www.healthline.com/nutrition/weight-loss-vs-fat-loss	https://www.360mws.com/blog/prevent-hair-loss-while-losing-weight	https://www.goodhousekeeping.com/health/diet-nutrition/a28436828/what-is-optavia-diet/	https://www.abbeyskitchen.com/breastfeeding-cause-weight-loss/	https://healthengine.com.au/info/weight-loss-drugs	https://thecamptc.com/programs/20-pound-weight-loss-challenge	https://www.menshealth.com/weight-loss/g19522322/weight-loss-transformations/	https://www.cnet.com/how-to/best-weight-loss-programs/	https://www.sciencedaily.com/releases/2009/02/090206081319.htm	https://www.avera.org/services/weight-management/non-surgical-weight-loss/	https://nyulangone.org/locations/weight-management-program/surgical-weight-loss/payment-insurance-coverage-for-weight-loss-surgery	https://www.facebook.com/pages/category/Weight-Loss-Center/Georgia-Medical-Treatment-Center-Weight-Loss-1548430251930793/	https://id.pinterest.com/kminseo63/bias-in-advertisements/
11	https://www.thehealthy.com/weight-loss/fda-approved-weight-loss-pills-that-work/	https://www.coachmag.co.uk/nutrition/diet-plans/1173/lean-four-weeks-meal-plan	https://www.lindora.com/faq/will-insurance-cover-the-cost-of-weight-loss-programs-such-as-the-lindora-program/	https://www.health.harvard.edu/blog/why-its-so-hard-to-lose-excess-weight-and-keep-it-off-the-biggest-losers-experience-2018031213396	https://www.taste.com.au/healthy/galleries/healthy-breakfast-ideas-weight-loss/eqjfb4ot	https://blog.myfitnesspal.com/7-day-weight-loss-workout-plan/	https://www.shape.com/lifestyle/mind-and-body/postpartum-weight-loss	https://www.vox.com/2018/9/4/17486110/metabolism-diet-fast-weight-loss	https://www.mayoclinic.org/healthy-lifestyle/weight-loss/expert-answers/phentermine/faq-20057940	https://healthyeater.com/why-youre-not-losing-fat	https://www.nursingtimes.net/clinical-archive/cancer-clinical-archive/the-impact-of-weight-loss-on-patients-with-cancer-14-03-2016/	https://www.youtube.com/watch?v=Acq4cN_e46A	https://health.clevelandclinic.org/can-eat-still-lose-weight/	https://academic.oup.com/ajh/article/19/11/1103/177554	https://www.livestrong.com/article/244304-zoloft-weight-gain-or-loss/	https://www.drugs.com/compare/phentermine	https://snatchqueen.com/products/charming-waist-loss-beads	https://www.reddit.com/r/loseit/comments/6kj4zi/reminder_weight_loss_is_not_linear/	https://www.goodhousekeeping.com/health/diet-nutrition/g4351/1200-calorie-diet-plan/	https://www.pawtracks.com/cats/cat-weight-loss/	https://twosleevers.com/keto-diet-plan-week-1/	https://www.emetabolic.com/locations/centers/port-orange/blog/weight-loss/will_losing_weight_eliminate_cellulite/	https://sentence.yourdictionary.com/lose-weight	https://www.yelp.com/nearme/hypnosis-for-weight-loss	https://www.cbsnews.com/news/obese-people-rarely-attain-normal-weight-may-have-healthy-losses/	https://gilbertmedspa.com/top-13-weight-loss-tips/	https://itdoesnttastelikechicken.com/vegan-recipes-for-weight-loss/	https://www.rxlist.com/weight_loss_medications/drugs-condition.htm	https://www.webmd.com/diet/obesity/features/best-weight-loss-advice-youve-never-heard	https://www.fitfatherproject.com/weight-loss-workout-plan-men/	https://www.doctorsweightclinics.com/	https://soreyfitness.com/fitness/50-weight-loss-rewards/	https://www.helpguide.org/articles/diets/how-to-lose-weight-and-keep-it-off.htm	https://www.cityhospital.co/our-services/bariatric/weight-loss-options/	https://advancedmedicallv.com/fat-burner-shots-what-do-they-do/	https://etcphysicaltherapy.com/weight-management/864-all_sharks_on_shark_tank_invest_into_weight_loss_pills/	https://health.usnews.com/wellness/fitness/articles/can-you-gain-muscle-while-losing-weight	https://timesofindia.indiatimes.com/life-style/health-fitness/weight-loss/are-you-losing-hair-after-weight-loss-nutritionists-tell-you-why-and-what-to-do/articleshow/69304305.cms	https://dietdynamo.org/medifast-alternatives/	https://www.whattoexpect.com/first-year/breastfeeding/breastfeeding-diet.aspx	https://www.mayoclinic.org/healthy-lifestyle/weight-loss/expert-answers/phentermine/faq-20057940	https://www.boredpanda.com/before-after-weight-loss-success-stories/	https://www.popsugar.com/latest/Before-and-After-Weight-Loss	https://www.bistromd.com/infographics/diet-personality-quiz	https://texanent.com/overcome-sleep-apnea-by-losing-weight/	https://healthyeater.com/extreme-weight-loss-no-surgery	https://www.mayoclinic.org/healthy-lifestyle/weight-loss/in-depth/gastric-bypass-surgery/art-20046318	https://www.bariatricsmd.com/contact/canton-location/	https://www.frankwbaker.com/mlc/advertising-diet/
12	https://www.riverfronttimes.com/stlouis/fast-weight-loss-pills-top-5-diet-supplements-guaranteed-to-work/Content?oid=35189762	https://www.unitypoint.org/livewell/article.aspx?id=c03609ce-74fa-4dc2-bcb0-0369d39cc89e	https://www.medicare.org/articles/does-medicare-cover-weight-loss-programs/	https://www.beaumont.org/health-wellness/blogs/why-its-difficult-to-achieve-long-term-weight-loss	https://www.youtube.com/watch?v=gwZPCOw_bPA	https://www.onnit.com/academy/12-week-fat-loss-workout-plan-part-1/	https://www.andiemitchell.com/my-postpartum-weight-loss-journey/	https://www.sharecare.com/health/getting-started-losing-weight/why-slow-weight-loss-better	https://www.mayoclinic.org/healthy-lifestyle/weight-loss/in-depth/weight-loss-drugs/art-20044832	https://www.menshealth.com/health/a35232380/how-long-does-it-take-to-notice-weight-loss-results/	https://www.mdanderson.org/cancerwise/cancer-treatment-side-effect--involuntary-weight-loss.h00-159384312.html	https://www.youtube.com/watch?v=g55rOPM-lWI	https://www.helpguide.org/articles/diets/how-to-lose-weight-and-keep-it-off.htm	https://www.acpjournals.org/doi/10.7326/0003-4819-134-1-200101020-00003	https://www.livestrong.com/article/527985-can-you-take-zoloft-with-diet-pills/	https://steelsoccer.com/The/Over-The/Counter-Diet-Pills/That-Are-Similar-To-Phentermine_7a9780	https://www.alaiyo.net/faq	https://keto-inspo.com/2018/12/11/weight-loss-is-not-linear/	https://www.shape.com/weight-loss/tips-plans/7-day-diet-plan-weight-loss	https://iheartcats.com/8-common-causes-of-sudden-weight-loss-in-cats/	https://perfectketo.com/keto-weight-loss-meal-plan/	https://www.streetdirectory.com/travel_guide/23713/lose_weight/if_you_lose_weight_will_you_lose_that_ugly_cellulite.html	https://www.usingenglish.com/forum/threads/127649-You-look-better-did-you-lose-weight	https://www.shape.com/weight-loss/tips-plans/everything-you-need-know-about-hypnosis-weight-loss	https://www.nature.com/articles/s41598-018-33563-z	https://www.pinterest.com/katemcginty/my-weight-loss-journey/	https://fitmencook.com/tofu-stir-fry/	https://qsymia.com/	https://www.webmd.com/diet/healthy-eating-fitness-services	https://www.fitfatherproject.com/12-week-weight-loss-workout-plan-for-men-mofu/	https://www.hmrprogram.com/weight-loss-plans/in-clinic	https://www.developgoodhabits.com/reward-yourself/	https://www.medicalnewstoday.com/articles/303409	https://www.grandviewhealth.com/weight-loss-options	https://advancedmedicallv.com/fat-burner-shots/	https://etcphysicaltherapy.com/Nutrition/0ce-weight_loss_pills_from_shark_tank_first_all_sharks_invest/	https://www.self.com/story/how-to-lose-fat-and-gain-muscle	https://www.nymetrovein.com/can-dieting-make-you-lose-your-hair/	https://www.reddit.com/r/OptaVia/comments/j2jjxi/optavia_alternative_i_want_to_quit_optavia/	https://www.eatright.org/health/pregnancy/breast-feeding/losing-weight-while-breastfeeding	https://apnews.com/press-release/newmediawire/3ba3b792d81d65863b237329b9ecf89e	https://www.boredpanda.com/before-after-weight-loss-transformation/	https://www.blackweightlosssuccess.com/category/before-and-after-photos/	https://zoo.com/quiz/which-major-weightloss-plan-is-right-you	https://www.dentalife.com/can-weight-loss-cure-sleep-apnea/	https://harperbmi.org/non-surgical-weight-management/	https://westmedical.com/weight-loss/procedures/gastric-sleeve/insurance/	https://www.mallscenters.com/brands/stores/quick-weight-loss/canton--georgia--canton-marketplace	https://www.marketwatch.com/story/10-things-the-weight-loss-industry-wont-tell-you-2014-01-10
13	https://obesitymedicine.org/weight-loss-medications/	https://medicaltransformationcenter.com/weight-loss-for-men-how-does-a-man-lose-belly-fat/	https://www.medicare.org/articles/does-medicare-cover-weight-loss-programs-like-nutrisystem/	https://www.eatthis.com/healthy-diet-lose-weight/	https://www.lifehack.org/867541/weight-loss-breakfast	https://makeyourbodywork.com/weight-lifting-for-weight-loss/	https://www.medicalnewstoday.com/articles/326548	https://www.irishtimes.com/life-and-style/health-family/fitness/my-weight-loss-is-slow-and-fluctuates-but-it-has-stayed-off-1.3649188	https://obesitymedicine.org/weight-loss-medications/	https://www.abc.net.au/news/health/2016-02-23/weight-loss-can-you-target-certain-areas/7193094	https://acsjournals.onlinelibrary.wiley.com/doi/pdfdirect/10.3322/canjclin.27.4.205	https://www.cosmopolitan.com/health-fitness/advice/a41863/tips-for-losing-weight/	https://www.health.com/weight-loss/the-50-best-weight-loss-foods-of-all-time	https://www.hopkinsmedicine.org/endoscopic-weight-loss-program/conditions/high_blood_pressure.html	https://www.medicalnewstoday.com/articles/antidepressants-that-cause-weight-loss	https://obesitymedicine.org/weight-loss-medications/	https://www.afrikrea.com/en/article/african-waist-beads-weight-loss-waist-beads-belly-beads-slimming-waist-beads-waist-chain-bine-bine-multicolour-none-for-her-beads-non-fabric-pieces/AI1VVBF	http://myfitnesspro.co.uk/2014/10/weight-loss-isnt-linear-reasons-not-to-worry-if-you-dont-lose-weight-all-the-time/	https://www.foodspring.de/en/nutrition-weight-loss	https://www.pethealthnetwork.com/cat-health/cat-checkups-preventive-care/why-my-cat-getting-so-thin	https://www.pinterest.com/pin/38491771800259631/	https://www.popsci.com/cellulite-fat-muscle-solution/	https://breakingnewsenglish.com/1808/180816-losing-weight-grammar.htm	https://www.oprahdaily.com/life/health/a28187126/hypnosis-for-weight-loss/	https://www.apa.org/science/about/psa/2018/05/calorie-deprivation	https://www.youtube.com/watch?v=NA7JCSAUQp0	https://www.pritikin.com/recipe/asian-tofu-stir-fry	https://www.thehealthy.com/weight-loss/fda-approved-weight-loss-pills-that-work/	https://www.cnet.com/health/staying-healthy-with-technology/	https://www.self.com/story/heres-the-weekly-workout-plan-you-need-if-you-want-to-lose-weight	http://californiamedicalweightlossandspa.com/	https://www.developgoodhabits.com/reward-without-food/	https://www.medicalnewstoday.com/articles/322345	https://www.mydestinationweightloss.com/weight-loss-options	https://www.medartsweightloss.com/blog/do-fat-burning-injections-work	https://gymcountry.com/shark-tank-weight-loss-products/	https://www.workingagainstgravity.com/articles/fat-loss-vs-weight-loss	https://www.hairprofessionals.com/hair-professionals-blog/157-is-there-a-link-between-obesity-and-hair-loss.html	https://www.reddit.com/r/antiMLM/comments/enqyry/how_to_do_optavia_without_paying_optavia_prices/	https://www.mother.ly/lifestyle/not-losing-weight-breastfeed	https://www.niddk.nih.gov/health-information/weight-management/prescription-medications-treat-overweight-obesity	https://www.shape.com/weight-loss/success-stories	https://www.prevention.com/weight-loss/a20517616/before-after-weight-loss-success-stories/	https://www.eatthis.com/diet-plan-quiz/	https://www.health.com/condition/sleep/weight-gain-and-sleep-apnea-how-2-patients-beat-the-vicious-cycle	https://www.youtube.com/watch?v=_Al8upguhw0	https://www.drrsnow.com/blog/does-insurance-cover-weight-loss-surgery	https://www.yellowpages.com/canton-ga/phentermine-weight-loss	https://centerfordiscovery.com/blog/kurbo-app-weight-loss-for-children/
14	https://www.myalli.com/	https://www.webmd.com/diet/features/do-men-lose-weight-faster-than-women	https://www.helpadvisor.com/medicaid/weight-loss-programs	https://www.ncbi.nlm.nih.gov/pmc/articles/PMC5556591/	https://nutritiontwins.com/the-most-satisfying-weight-loss-breakfast/	https://www.womenshealthmag.com/uk/fitness/fat-loss/a707977/beginner-weight-lifting-routine-for-weight-loss/	https://www.webmd.com/baby/features/8-tips-for-losing-weight-after-pregnancy	https://completehumanperformance.com/2013/10/22/slow-fat-loss/	https://www.healthline.com/nutrition/phentermine-weight-loss	https://community.myfitnesspal.com/en/discussion/82543/where-does-weight-loss-show-first	https://blog.dana-farber.org/insight/2017/06/when-is-weight-loss-a-sign-of-cancer/	https://blog.myfitnesspal.com/beginners-guide-to-running-for-weight-loss/	https://www.mayoclinic.org/healthy-lifestyle/weight-loss/in-depth/mayo-clinic-diet/art-20045460	https://www.mayoclinic.org/diseases-conditions/high-blood-pressure/in-depth/high-blood-pressure/art-20046974	https://www.medicalnewstoday.com/articles/319527	https://www.livestrong.com/article/482851-are-over-the-counter-diet-pills-as-effective-as-phentermine/	https://www.exoticbodybeads.com/using-african-waist-beads-to-lose-weight/	https://blog.myfitnesspal.com/lost-215-pounds-mantra-weight-loss-isnt-linear/	https://www.helpguide.org/articles/diets/how-to-lose-weight-and-keep-it-off.htm	http://novacatclinic.com/why-is-my-cat-eating-so-much-and-losing-weight/	https://www.verywellfit.com/best-keto-apps-4775259	https://www.quora.com/Will-losing-weight-and-exercising-make-cellulite-go-away	https://www.thefreedictionary.com/lose+weight	https://www.thecut.com/2016/11/a-case-for-using-hypnosis-for-weight-loss.html	https://www.betterhealth.vic.gov.au/health/ConditionsAndTreatments/weight-fertility-and-pregnancy-health	https://coreprogression.com/proven-steps-to-jump-start-your-weight-loss-journey/	https://www.weightlossresources.co.uk/recipes/calorie-counted/veg-up/easy-hoisin-tofu-stir-fry-742779.htm	https://familydoctor.org/prescription-weight-loss-medicines/	https://www.cnet.com/news/best-kitchen-tools-for-weight-loss-management-during-coronavirus/	https://www.verywellfit.com/beginners-weight-loss-weight-training-3498343	https://www.unitypoint.org/cedarrapids/medical-weight-loss-clinic.aspx	https://diettogo.com/blog/25-fantastic-non-food-rewards	https://www.dietdoctor.com/how-to-lose-weight	https://www.unitypoint.org/desmoines/services-weight-loss-what-are-my-options.aspx	https://www.brightbody.com/weight-loss-shots/	https://www.zigzag.global/?guan=shark-tank-weight-loss-drink_Healthy-Weight-Loss.html	https://www.mensjournal.com/health-fitness/whats-difference-between-weight-loss-and-fat-loss/	https://www.webmd.com/connect-to-care/hair-loss/ways-food-can-contribute-to-hair-loss	https://bakingshop.com/diy-diet-that-looks-like-medifast.html	https://www.mayoclinic.org/healthy-lifestyle/infant-and-toddler-health/expert-answers/breastfeeding-and-weight-loss/faq-20094993	http://www.primarycareak.com/blog/2012/07/qsymia-weight-loss-drug-ready-for-prime-time/index.html	https://www.shape.com/weight-loss/success-stories/why-transformation-photos-dont-capture-weight-loss-journey	https://www.verywellfit.com/how-long-does-it-take-to-see-weight-loss-results-4109365	https://www.consumeraffairs.com/nutrition/nutrition.htm	https://www.riveredgedental.com/blog/can-weight-loss-cure-sleep-apnea/	https://blog.mission-health.org/2020/02/05/mission-possible-losing-140-pounds-without-surgery/	https://www.cigna.com/individuals-families/health-wellness/hw/medical-topics/gastric-sleeve-surgery-hw252781	https://doctors.piedmont.org/provider/William+Jeffrey+McDaniel/390911	https://www.amazon.com/Scared-Skinny-No-More-Exposing-ebook/dp/B00C3U76K2
15	https://www.verywellfit.com/how-to-find-a-diet-pill-that-works-3495189	https://www.webmd.com/diet/features/weight-loss-wars-men-vs-women	https://www.totalhealthcaremd.com/will-my-insurance-cover-the-trip-to-a-weight-loss-clinic/	https://www.calltheone.com/en/food-health-trainers/10-hard-truths-about-weight-loss-that-you-need-to-accept-and-embrace	https://www.thehealthy.com/weight-loss/healthy-breakfast-ideas-weight-loss-plan/	https://www.coachmag.co.uk/weight-loss/4087/fat-loss-workouts-three-circuits-to-blitz-your-belly	https://flo.health/being-a-mom/adjusting-to-motherhood/weight-and-body-image/tips-to-lose-pregnancy-weight	https://www.eatthis.com/weight-loss-mistakes/	http://www.primarycareak.com/blog/2012/07/qsymia-weight-loss-drug-ready-for-prime-time/index.html	https://www.myfooddiary.com/blog/weight-loss-what-to-expect-when-getting-started	https://www.nature.com/articles/s41416-020-0829-3	https://www.bodybuilding.com/content/a-beginners-guide-to-losing-body-fat.html	https://www.cbsnews.com/news/eight-delicious-foods-that-help-fight-belly-fat/	https://www.mayoclinic.org/healthy-lifestyle/nutrition-and-healthy-eating/in-depth/dash-diet/art-20048456	https://www.quora.com/Can-I-lose-weight-with-Zoloft	https://www.cancersupportvvsb.org/598-adipex-p-over-the-counter	https://www.royalwaistbeads.com/measuring-yourself	https://community.myfitnesspal.com/en/discussion/10567037/is-it-true-that-weight-loss-is-not-linear	https://www.hopkinsmedicine.org/health/treatment-tests-and-therapies/medical-nutrition-therapy-for-weight-loss	https://www.royalcanin.com/us/cats/health-and-wellbeing/why-is-my-cat-losing-weight	https://headbangerskitchen.com/recipe/keto-for-beginners-free-keto-meal-plan/	https://www.livestrong.com/article/244612-does-losing-weight-get-rid-of-cellulite/	https://www.thefreedictionary.com/Losing+weight	https://www.youtube.com/watch?v=Zt3SzaomL0E	https://www.medicalnewstoday.com/articles/303409	https://journeyweightloss.com/	https://www.pinterest.com/pin/33073378496872890/	https://www.myalli.com/	https://www.everydayhealth.com/fitness/best-weight-loss-apps-every-need/	https://play.google.com/store/apps/details?id=menloseweight.loseweightappformen.weightlossformen&hl=en_US&gl=US	https://www.liphysiciansweightloss.com/	https://sprinklesomefun.com/21-non-food-rewards-to-celebrate-weightloss-fitness/	https://www.eatthis.com/news-best-diets-for-weight-loss-in-2021/	https://health.ucsd.edu/specialties/surgery/bariatric/weight-loss-surgery/Pages/comparison-chart.aspx	https://www.womansworld.com/posts/health/weight-loss-shot-159879	https://www.ironstonevineyards.com/weight-loss/shark-tank-all-5-sharks-invest-weight-loss.html	https://www.eatthis.com/news-weight-loss-versus-fat-loss-expert/	https://www.everydayhealth.com/hair-loss-pictures/surprising-things-that-cause-hair-loss-0209.aspx	https://www.health.com/weight-loss/optavia-diet	https://mnmomma.com/losing-weight-while-breastfeeding-when-it-doesnt-happen/	https://www.drugs.com/condition/weight-loss.html	https://www.runnersworld.com/runners-stories/a35587905/weight-loss-transformation-daniel-hertel/	https://www.usmagazine.com/celebrity-body/pictures/celebs-shocking-weight-loss-2014304/	https://www.webmd.com/diet/features/ten-tips-for-finding-the-best-diet-that-works-for-you	https://sleepcenterinfo.com/blog/does-sleep-apnea-cause-weight-gain-heres-what-you-need-to-know/	https://www.sharecare.com/health/weight-loss-strategies/how-lose-fat-without-surgery	https://www.multicare.org/happy-back/blog/the-cost-of-bariatric-surgery/	https://www.facebook.com/pages/category/Weight-Loss-Center/Georgia-Weight-Loss-Center-639634979517660/	https://sloanreview.mit.edu/article/the-opportunity-costs-of-weight-bias-at-work/
16	https://www.verywellfit.com/supplements-and-diet-pills-to-lose-weight-3495602	https://www.cdc.gov/healthyweight/losing_weight/index.html	https://www.uchealth.com/weightloss/treatment-options/non-surgical-weight-loss/paying-for-a-medical-weight-loss-program/	https://www.piedmont.org/living-better/why-is-it-so-hard-to-maintain-weight-loss	https://www.thehealthy.com/nutrition/high-protein-breakfast-ideas/	https://www.medicalnewstoday.com/articles/4-week-workout-plan-for-weight-loss	https://flo.health/being-a-mom/adjusting-to-motherhood/weight-and-body-image/post-pregnancy-diet	https://www.prosupps.com/blog/9-ways-to-speed-up-your-weight-loss-and-burn-more-fat/	https://www.drugs.com/compare/phentermine	https://www.vox.com/2016/4/28/11518804/weight-loss-exercise-myth-burn-calories	https://www.mayoclinic.org/symptoms/unexplained-weight-loss/basics/causes/sym-20050700	https://www.bodybuilding.com/content/10-weight-loss-tips-for-beginners.html	https://www.prevention.com/food-nutrition/g29504714/weight-loss-foods/	https://blog.livehealthymd.com/the-effects-of-obesity-hypertension	https://www.dbsalliance.org/education/ask-the-doc/how-can-i-lose-weight-while-on-antidepressants/	https://observer.com/2020/11/best-weight-loss-pills/	https://www.accuweight.com/AccuWeightReset.php	https://www.fitnessmatters.org/weight-loss-is-not-linear/	https://www.weightandwellness.com/classes/nutrition-4-weight-loss-series/	https://www.catcarecenter.com/services/cats/blog/cats-guide-weight-loss	https://www.medicalnewstoday.com/articles/best-keto-app	https://www.runtastic.com/blog/en/how-to-get-toned-legs-a-firm-butt-plus-tips-against-cellulite/	http://www.city-data.com/forum/diet-weight-loss/2230829-how-spell-lose.html	https://www.youtube.com/watch?v=oNORfk3ZD6c	https://theconversation.com/discrimination-against-fat-people-increases-the-likelihood-of-weight-gain-16343	https://www.amazon.com/My-Weight-Loss-Journey-pounds/dp/996322850X	https://www.weightwatchers.com/us/blog/food/tofu	https://www.betterweighcenter.com/weight-loss/weight-loss-medications-and-their-affects-on-the-body/	https://www.amazon.com/Weight-Loss-Exercise-Equipment/s?k=Weight+Loss+Exercise+Equipment	https://www.fitterhealthierdad.com/weight-loss-workout/	https://www.drgsweightloss.com/	https://macysarbacker.medium.com/50-non-food-rewards-for-weight-loss-that-you-need-to-know-40fc4016343a	https://www.eatthis.com/weight-loss/	https://www.dukehealth.org/treatments/weight-loss-surgery/endoscopic-weight-loss-procedures	https://mediweightloss.com/program/vitamin-injections/	https://shriver.umassmed.edu/0jm9iuZ-weight/shark-tank-keto-diet-pill-vobnqrQ	https://www.shape.com/fitness/tips/muscle-building-fat-burning-myths	https://www.hairclub.com/blog/does-high-protein-diet-cause-hair-loss/	https://www.everydayhealth.com/diet-nutrition/optavia-diet/	https://bravadodesigns.com/blogs/breastfeeding-info/124685895-exercise-and-weight-loss-while-breastfeeding	https://www.choice.com.au/health-and-body/diet-and-fitness/weight-loss/articles/saxenda-weight-loss-drug	https://www.cosmopolitan.com/health-fitness/a8467555/2016-weight-loss-transformation-photos/	https://www.menshealth.com/transformations/	https://www.verywellfit.com/how-to-find-the-best-diet-for-you-3496382	https://endocrinenews.endocrine.org/endo-2019-news-cpap-machine-improves-weight-loss-in-dieting-adults-with-obesity-sleep-apnea/	https://www.digestivediseaseny.com/reshape-weight-loss-without-surgery/	https://www.bonsecourssurgicalweightloss.com/our-programs/does-insurance-cover-it/	https://www.weight-loss-medical.com/canton/ga/hcg-weight-loss-programs.html	https://www.researchgate.net/publication/325019462_Consumer_perceptions_of_online_advertising_of_weight_loss_products_the_role_of_social_norms_and_perceived_deception
17	https://www.getroman.com/health-guide/weight-loss-pills/	https://play.google.com/store/apps/details?id=menloseweight.loseweightappformen.weightlossformen&hl=en_US&gl=US	https://www.americanobesity.org/healthInsuranceCoverage.htm	https://whweightloss.com/why-is-it-harder-to-lose-weight-as-you-age-weight-loss-tips/	https://www.thehealthytoast.com/best-healthy-breakfast-ideas-for-weight-loss	https://www.lifehack.org/846372/weight-loss-exercise-plan	https://blog.mission-health.org/2020/02/18/postpartum-weight-loss-healthy-strategies-shed-pounds/	https://www.thejoint.com/florida/lake-worth/lake-worth-at-lantana-square-27006/225399-why-slow-weight-loss-is-best-approach	https://www.niddk.nih.gov/health-information/weight-management/prescription-medications-treat-overweight-obesity	https://transformhq.com/where-do-you-lose-weight-first/	https://massivebio.com/how-to-stop-weight-loss-in-cancer-patients	https://www.ndtv.com/health/nutritionist-shares-7-natural-weight-loss-tips-that-beginners-should-follow-2376840	https://www.health.harvard.edu/topics/diet-and-weight-loss	https://www.medicalnewstoday.com/articles/312004	https://www.medscape.com/viewarticle/863364	https://www.mayoclinic.org/healthy-lifestyle/weight-loss/in-depth/weight-loss-drugs/art-20044832	https://www.waistsbywednesday.com/wearing-waist-beads	https://www.wisdomweightloss.com/why-weight-loss-isnt-linear/	https://www.nbcnews.com/better/lifestyle/9-things-registered-dietitian-wants-you-know-about-weight-loss-ncna777231	https://www.dvm360.com/view/how-identify-cause-weight-loss-geriatric-cats	https://www.youtube.com/watch?v=JNk7ZdCwMl0	https://www.eatthis.com/secrets-about-your-cellulite/	https://lodgingmagazine.com/weight-health/weight-loss-or-weight-loss-grammar	https://www.youtube.com/watch?v=KdvqAiSPJKY	https://www.cancer.gov/about-cancer/causes-prevention/risk/obesity/obesity-fact-sheet	https://timesofindia.indiatimes.com/life-style/health-fitness/weight-loss/weight-loss-journey-i-lost-23-kilos-in-just-5-months-without-stepping-into-the-gym/photostory/78405407.cms	https://jenniferskitchen.com/2018/09/veggie-scrambled-tofu.html	https://www.saxenda.com/	https://www.womenshealthmag.com/weight-loss/g19894203/kitchen-tools-that-can-help-weight-loss/	https://www.setforset.com/blogs/news/9-at-home-workout-plans-for-muscle-strength-fat-loss	https://www.centerformedicalweightloss.com/	https://www.weightever.com/weight-loss-rewards-list-of-healthy-non-food-rewards/	https://www.verywellfit.com/easy-weight-loss-meal-plans-3495471	https://eastsidemedical.com/service/surgical-weight-loss-options	https://www.mediquickweightloss.com/weightloss	https://shriver.umassmed.edu/YHns30-weight/shark-tank-weight-loss-supplement-ss4z	https://discovergoodnutrition.com/2016/06/weight-vs-muscle-mass/	https://www.chicagohairinstitute.com/blog/2020/04/03/can-rapid-weight-loss-cause-204527	https://crabbyhousewife.com/diy-meal-replacement-diet-plan/	https://www.todaysparent.com/baby/breastfeeding/does-breastfeeding-really-make-you-lose-weight/	https://www.goodrx.com/blog/the-skinny-on-weight-loss-drugs-can-prescriptions-actually-work/	https://debarghyadas.com/writes/transformation/	https://www.mediweightloss.com/testimonials/	https://www.bbc.co.uk/food/articles/whats_the_right_diet_for_you	https://www.healthline.com/health/home-remedies-for-sleep-apnea	https://www.lancastergeneralhealth.org/services-and-treatments/healthy-weight-management-and-bariatric-surgery/procedures-and-information/weight-loss-without-surgery	https://www.bariatric-surgery-source.com/insurance-that-covers-bariatric-surgery.html	https://steelsoccer.com/Weight/Quick/Weight-Loss-Canton-Ga_589a435345/	https://www.obesityaction.org/obesity-treatments/what-is-obesity-treatment/commercial-weight-loss-options/
18	https://www.weightwatchers.com/us/blog/weight-loss/weight-loss-pills	https://www.rebalancenyc.com/weight-loss-for-men/	https://www.ncbi.nlm.nih.gov/pmc/articles/PMC2882611/	https://theconversation.com/weight-loss-heres-why-those-last-few-pounds-can-be-hardest-to-lose-according-to-science-140150	https://anyreasonvegans.com/31-healthy-breakfast-ideas-for-weight-loss/	https://www.menshealth.com/uk/building-muscle/a745472/burn-fat-build-muscle-145158/	https://www.pampers.com/en-us/newborn-baby/tips/article/weight-loss-after-pregnancy	https://www.weightwatchers.com/ca/en/article/why-slow-weight-loss-wins	https://amazon.com/Avaprex-Diet-Pill-Natural-Alternative/dp/B000ROBENQ	https://www.today.com/health/study-shows-how-much-weight-you-need-lose-look-more-t60261	https://pubmed.ncbi.nlm.nih.gov/16207680/	https://www.pinkvilla.com/lifestyle/health-fitness/weight-loss-9-things-beginners-should-keep-mind-539751	https://www.mensjournal.com/food-drink/103-best-weight-loss-foods-according-nutritionists/	https://www.healthline.com/health/high-blood-pressure-hypertension	https://www.psycom.net/ssri-antidepressants-cause-weight-gain/	http://www.primarycareak.com/blog/2012/07/qsymia-weight-loss-drug-ready-for-prime-time/index.html	https://waistbeadsbyfatou.com/pages/faqs	https://www.precisionnutrition.com/rates-of-fat-loss-and-muscle-gain	https://www.niddk.nih.gov/health-information/weight-management/myths-nutrition-physical-activity	https://petobesityprevention.org/weight-loss-cats	https://www.wholesomeyum.com/low-carb-keto-diet-plan-how-to-start-a-low-carb-diet/	https://www.sparkpeople.com/blog/blog.asp?post=you_asked_how_can_i_get_rid_of_cellulite_besides_losing_weight	https://www.grammarly.com/blog/loose-lose/	https://www.audible.com/pd/Rapid-Weight-Loss-Hypnosis-Audiobook/B0855D8NQX	https://www.mayoclinic.org/healthy-lifestyle/getting-pregnant/expert-answers/weight-loss-before-pregnancy/faq-20380882	https://www.eatthis.com/best-tips-to-lose-weight-from-dietitians/	https://www.quora.com/What-are-some-healthy-and-good-vegan-tofu-recipes-for-weight-loss	https://www.verywellfit.com/supplements-and-diet-pills-to-lose-weight-3495602	https://www.busybudgeter.com/the-ultimate-guide-to-the-tools-and-resources-to-help-you-lose-weight/	https://massivejoes.com/free-workout-plan/male-intermediate-fat-loss/	https://www.nuvivaweightloss.com/	https://breagettingfit.com/never-use-weight-loss-rewards/	https://www.eatingwell.com/recipes/18045/weight-loss-diet/	https://guidedoc.com/heavy-weight-loss-options	https://atlmobileaesthetics.com/services/weight-loss-injections/	https://balancechicago.com/j3MwglF-weight/yd4j-shark-tank-weight-loss-pills	https://www.bodybuilding.com/content/fat-loss-training-wars.html	https://www.belgraviacentre.com/blog/how-do-i-stop-hair-loss-after-rapid-weight-loss/	https://www.healthline.com/nutrition/optavia-diet	https://thesoccermomblog.com/weight-loss-tips-breastfeeding-moms/	https://www.goodrx.com/blog/8-common-questions-about-phentermine-for-weight-loss/	https://www.rd.com/article/instagram-weight-transformations/	https://www.the-sun.com/lifestyle/1495300/best-weight-loss-transformations-before-after-ever/	https://www.everydayhealth.com/diet-nutrition/best-worst-diet-plans-for-weight-loss/	https://www.pennmedicine.org/news/news-releases/2020/january/losing-tongue-fat-improves-sleep-apnea	https://health.clevelandclinic.org/weight-loss-5-tips-for-finding-the-diet-thats-right-for-you/	https://www.nicholsonclinic.com/education-tools/additional-faq's	https://www.mediweightloss.com/locations/woodstock/	https://www.medicalnewstoday.com/articles/tracking-weight-loss-with-digital-health-tools-may-help-reduce-obesity
19	https://www.eatthis.com/fat-burning-pills/	https://www.profileplan.com/plans/for-men/	https://www.vitalityweightlossinstitute.com/weight-loss-program/	https://health.clevelandclinic.org/why-it-really-is-harder-for-women-to-lose-weight-and-what-to-do/	https://pharmeasy.in/blog/healthy-breakfast-ideas-for-weight-loss/	https://www.bodybuilding.com/content/5-full-time-fat-blasting-workouts-weight-training-for-fat-loss.html	https://www.whatmommydoes.com/post-baby-weight-loss-how-i-lost-50lbs-after-having-my-third-child/	https://f45challenge.com/why-its-slow-and-steady-for-true-fat-loss/	https://observer.com/2020/11/best-weight-loss-pills/	https://chainstogains.com/where-do-men-lose-weight-first/	https://www.pancan.org/facing-pancreatic-cancer/living-with-pancreatic-cancer/diet-and-nutrition/controlling-weight-loss/	https://www.audible.com/pd/Weight-Loss-for-Beginners-The-Recipe-and-Motivation-Hacks-for-Men-and-Women-to-Lose-Weight-Fast-Well-Correctly-and-Keep-It-off-After-50-Without-Dieting-and-with-the-Right-Habits-Audiobook/B07KGL7MNW	https://www.cdc.gov/healthyweight/healthy_eating/index.html	https://www.vlccwellness.com/India/blog/how-weight-gain-affects-hypertension/	https://www.endocrineweb.com/news/obesity/avoid-weight-gain-anxiety-depressant-medication	https://apnews.com/press-release/newmediawire/3ba3b792d81d65863b237329b9ecf89e	https://newlab.odo.br/role-of-doayvfw/waist-beads-weight-loss-287ddd	https://www.huffpost.com/entry/myths-facts-weight-loss_n_3611969	https://www.prevention.com/weight-loss/diets/g29462611/best-diets-weight-loss/	https://www.pdsa.org.uk/taking-care-of-your-pet/pet-health-hub/symptoms/weight-loss-in-cats	https://www.womenshealthmag.com/weight-loss/a19434332/what-is-the-keto-diet/	https://www.insider.com/how-to-get-rid-of-cellulite	http://www.learnex.in/phrases-vocabulary-talk-health-weight-loss-diet/	https://www.audible.com/pd/Rapid-Weight-Loss-Hypnosis-Audiobook/B07N8JB8FL	https://www.cancer.org/cancer/cancer-causes/diet-physical-activity/body-weight-and-cancer-risk/effects.html	https://instantloss.com/i-weighed-myself-every-day-for-a-month-weight-loss-update/	https://www.eatingbirdfood.com/tofu-stir-fry/	https://healthy.kaiserpermanente.org/health-wellness/health-encyclopedia/he.weight-loss-medicines.abq5186	https://www.experiencesenara.com/medical-weight-loss/tools/	https://www.popsugar.com/fitness/Four-Week-Workout-Plan-Weight-Loss-46078374	https://www.firstdoctorsweightloss.com/	https://www.etsy.com/market/weight_loss_rewards	https://www.diabetes.org/healthy-living/weight-loss	https://www.verywellfit.com/weight-loss-procedures-4156991	https://www.drnirvana.com/energy/vitamin-shot-bar/fat-burning-shots/	https://www.mercyhomecare.com/slim/shark-tank-uIo-weight-loss-pill-forskolin/	https://barbend.com/macros-for-fat-loss-muscle-gain/	https://www.quora.com/Does-extreme-weight-loss-cause-hair-fall	https://www.optavia.com/weight-loss-products-programs/ideal-weight-5-1	https://joyfulmesses.com/the-complete-guide-to-losing-weight-while-breastfeeding/	https://www.healthline.com/nutrition/phentermine-weight-loss	https://transformationsweightloss.com/testimonials-lander	https://www.health.com/weight-loss/weight-loss-success-stories-before-after	https://www.womansworld.com/posts/weight-loss/best-weight-loss-programs-for-women	https://www.sleepassociation.org/sleep-apnea/sleep-apnea-cure/	https://trueyouweightloss.com/blog/understanding-the-alternatives-to-gastric-bypass/	https://www.verywellfit.com/insurance-and-paying-for-gastric-bypass-surgery-3496264	https://www.dailymotion.com/video/xrx1ux	https://carehere.com/wp-content/uploads/2017/09/weight-bias.pdf
20	https://healthcare.utah.edu/weight-management/weight-loss-medication.php	https://www.balancehormoneoklahoma.com/contents/men/medical-weight-loss-for-men	https://www.medicareadvantage.com/benefits/does-medicare-cover-weight-loss-programs	https://focusedfitnutrition.com/why-is-weight-loss-over-50-so-hard/	https://www.prevention.com/weight-loss/g32626209/best-breakfasts-for-weight-loss/	https://www.healthline.com/health/best-full-body-workouts-for-weight-loss	https://wildsimplejoy.com/postpartum-weight-loss-chart-track-your-weight-loss-after-baby/	https://www.webmd.com/diet/obesity/features/weight-loss-success-slow-is-the-way-to-go	https://www.cnbc.com/2016/06/14/some-weight-loss-drugs-seem-to-work-better-than-others.html	https://www.liftandlivefitness.com/nutrition/the-4-phases-of-weight-loss/	https://letswinpc.org/promising-science/2019/04/19/new-clues-pancreatic-cancer-weight-loss/	https://www.trainerize.com/blog/a-beginners-guide-to-eating-for-weight-loss/	https://www.nbcnews.com/better/lifestyle/best-way-lose-weight-boils-down-these-three-things-ncna853656	https://scottsdaleweightloss.com/health-effects-of-obesity/understanding-hypertension/	https://www.health.harvard.edu/blog/antidepressants-cause-minimal-weight-gain-201406067202	https://www.goodrx.com/blog/the-skinny-on-weight-loss-drugs-can-prescriptions-actually-work/	http://weightlossmethods2u.com/reason-african-women-wear-waist-beads/	https://www.nm.org/healthbeat/healthy-tips/fitness/weight-loss-misconceptions	https://nutritionfacts.org/topics/weight-loss/	https://wagwalking.com/cat/condition/weight-loss-chronic-disease	https://blog.decathlon.in/articles/keto-diet-plan-for-weight-loss	https://www.huffingtonpost.com.au/2017/10/26/can-diet-get-rid-of-cellulite_a_23256252/	https://www.freethesaurus.com/Weight+loss	https://markpatrickseminars.com/seminar.php	https://www.bmc.org/nutrition-and-weight-management/weight-management	https://bothsidesofthetable.com/what-i-ate-on-my-weight-loss-journey-of-2020-bf88129890b3	https://www.webmd.com/food-recipes/features/tofu-recipes-cooking-tips	https://www.goodrx.com/blog/the-skinny-on-weight-loss-drugs-can-prescriptions-actually-work/	https://www.reviewgeek.com/7815/all-the-tools-you-need-to-start-losing-weight/	https://www.muscleandperformance.com/training/the-three-month-fat-loss-plan-11090/	https://www.drgsweightlossweston.com/	https://www.sharefit.com/incentivize-your-weight-loss/	https://www.health.harvard.edu/topics/diet-and-weight-loss	https://www.upmc.com/services/bariatrics/nonsurgical	https://www.vitalitymds.com/contents/weight-loss-shots	https://lilburnballet.org/owjpF2-weight/shark-tank-weight-loss-product-upVIqK4e	https://www.insider.com/how-to-lose-fat-build-muscle-simultaneously-weight-loss-tips-2020-6	https://www.regaine.com.au/causes/dramatic-weight-loss	https://altprotein.com/alternatives-medifast-top-3-medifast-diet-alternatives/	https://www.theguardian.com/lifeandstyle/shortcuts/2018/jul/02/truth-about-breastfeeding-weight-loss-myth-serena-williams	https://s3-ap-southeast-2.amazonaws.com/weightlossdietpills/index.html	https://1upnutrition.com/blogs/expert-advice/10-tips-for-successful-weight-loss-transformation	https://www.goodhousekeeping.com/health/diet-nutrition/g4952/before-after-weight-loss/	https://www.nhs.uk/live-well/healthy-weight/how-to-diet/	https://thorax.bmj.com/content/70/3/205	https://www.dukehealth.org/treatments/weight-loss-surgery/endoscopic-weight-loss-procedures	https://www.sharecare.com/health/weight-loss-surgery-procedures/will-insurance-weight-loss-surgery	http://rfo3.da.gov.ph/8108c8/Management-Medical-Weight-Loss/Canton-Ga/	https://www.nap.edu/read/4756/chapter/2
21	https://contrave.com/	https://www.bodylogicmd.com/blog/lasting-weight-loss-for-men-over-50/	https://www.obesitycoverage.com/weight-loss-surgery-insurance-coverage-and-costs/	https://www.nerdfitness.com/blog/why-cant-i-lose-weight-heres-the-truth/	https://www.webmd.com/diet/features/breakfast-lose-weight	https://www.inmotionoc.com/5-day-workout-routine/	https://bloomlife.com/preg-u/postpartum-weight-retention/	https://www.insider.com/stop-celebrating-fast-weight-loss-its-unsustainable-and-unhealthy-2021-2	https://apnews.com/press-release/newmediawire/3ba3b792d81d65863b237329b9ecf89e	https://en.wikipedia.org/wiki/Weight_loss	https://blogs.bmj.com/bmj/2020/08/13/when-does-unexpected-weight-loss-warrant-cancer-investigation/	https://yogarove.com/weight-loss-yoga-workout/	https://www.foodnetwork.com/healthy/articles/healthy-foods-lose-weight-fast	https://www.beaumont.org/health-wellness/blogs/10-easy-things-you-can-do-to-lower-your-blood-pressure	https://shriver.umassmed.edu/yMlq4eM-weight/weight-loss-after-stopping-zoloft-AjjhVqk	https://www.goodrx.com/blog/8-common-questions-about-phentermine-for-weight-loss/	https://www.pinterest.com/pin/14847873745325073/	https://www.nbce.org/34ff0e-weight/weight-loss-is-not-pb8FV-linear	https://www.nutrisystem.com/	https://carlisleveterinarian.com/cat-eating-well-still-losing-weight-hyperthyroidism/	https://ketodietapp.com/Blog/lchf/2-week-vegetarian-keto-diet-plan	https://www.prima.co.uk/diet-and-health/diet-plans/news/a21345/anti-cellulite-diet/	https://www.dictionary.com/browse/diet	https://inlpcenter.org/hypnosis-for-weight-loss/	https://abbylangernutrition.com/learning-curve-do-95-of-people-who-lose-weight-really-gain-it-back/	https://www.medicalnewstoday.com/articles/303409	https://www.health.go.ug/weight_loss-pills/healthy-tofu-recipes-for-weight-loss/	https://www.health.harvard.edu/staying-healthy/weight-loss-drugs-and-your-heart	https://www.eatingwell.com/article/10214/essential-weight-loss-tools/	https://www.healthline.com/nutrition/best-exercise-for-weight-loss	https://www.vitalityweightlossinstitute.com/	https://hollywooddiet.com/blog/weight-loss-rewards-track/	https://food.ndtv.com/health/how-to-lose-weight-in-10-days-tips-and-tricks-1686764	https://www.summahealth.org/weightloss/nonsurgical-weight-loss/nonsurgical-weight-loss-faqs	https://www.foodnetwork.com/healthyeats/diets/2011/05/reality-check-weight-loss-shots	https://www.ebay.com/itm/Shark-Tank-Keto-Diet-Pills-Weight-Loss-Fat-Burner-Supplement-for-Women-Men-/254028667401	https://inbodyusa.com/blogs/inbodyblog/weight-loss-vs-fat-loss-knowing-the-difference/	https://www.lhhair.com/blog/can-weight-loss-cause-hair-loss.html	https://www.amazon.com/optavia-bars/s?k=optavia+bars	https://abcnews.go.com/Health/ReproductiveHealth/story?id=4612747&page=1	https://cpaesthetic.com/Over/Daf662c9b8_Over-The-Counter-Weight-Loss-Pills-Similar-To-Duromine/	http://poundstransformation.com/	https://www.thehealthymommy.com/tips-for-progress-photos/	https://quizzes.womenshealthnetwork.com/weight-loss/	https://www.sharecare.com/health/sleep-apnea-treatment/if-lose-weight-sleep-apnea	https://www.smartfundiy.com/lost-weight-100-pounds-without-surgery/	https://healthcare.ascension.org/Ascension-Saint-Agnes-Bariatric-Surgery-Center/Verify-Insurance-Coverage	https://www.results-inc.com/	https://www.healthline.com/nutrition/do-diets-make-you-gain-weight
22	https://health.ucdavis.edu/medicalcenter/healthtips/2010-2011/07/20100729_diet-pills.html	https://www.mayoclinic.org/healthy-lifestyle/mens-health/in-depth/belly-fat/art-20045685	https://www.obesitycoverage.com/insurance-and-costs/pre-approval-process/medically-supervised-weight-loss	https://www.mensjournal.com/health-fitness/losing-weight-hard-heres-one-way-make-it-easier/	https://www.fitwirr.com/health/healthy-breakfast-challenge/	https://humanfitproject.com/fitness-workouts/aesthetics/30-free-workout-plans-for-different-goals-and-abilities/	https://www.strugglesofafitmom.com/how-to-get-rid-of-baby-fat/	https://elemental.medium.com/is-it-really-better-to-lose-weight-gradually-d7822fcc11f3	https://www.webmd.com/diet/obesity/weight-loss-prescription-weight-loss-medicine	https://www.sharecare.com/health/exercise-weight-loss/how-long-start-see-changes	https://www.maggies.org/cancer-support/managing-symptoms-and-side-effects/weight-changes-and-cancer/	https://therunexperience.com/running-for-weight-loss-a-beginners-guide/	https://www.insider.com/healthy-fat-weight-loss-diet-tips-how-to-eat-lessons-2019-6	https://www.researchgate.net/publication/6726707_Effect_of_Body_Weight_Loss_on_Blood_Pressure_After_6_Years_of_Follow-Up_in_Stage_1_Hypertension	https://www.youtube.com/watch?v=RBYAhjWAED4	https://www.labmeeting.com/over-the-counter-phentermine	https://tadalu.com/blogs/news/what-are-the-benefits-of-waist-beads	https://clintoncountydailynews.com/Sbf1yxrL-weight/0hB1-weight-loss-is-not-linear	https://www.insider.com/healthy-fat-weight-loss-diet-tips-how-to-eat-lessons-2019-6	https://www.cathealth.com/behavior/how-and-why/2500-causes-of-unexplained-weight-loss-in-cats	https://www.platejoy.com/blog/keto-diet-for-women	https://guambeauty.com/blogs/news/will-cellulite-go-away-with-weight-loss	https://www.online-translator.com/grammar/en-ru/lose%20weight	https://www.youtube.com/watch?v=E5dE0Itdqk8	https://www.acog.org/womens-health/faqs/obesity-and-pregnancy	https://blog.skinnyfit.com/inspirational-weight-loss-journey-blogs/	https://www.vegannie.com/appetizers-sides/perfectly-crispy-tofu/	https://my.clevelandclinic.org/health/drugs/9463-appetite-suppressants	https://www.fitnesshealth101.com/fitness/weight-loss/strategies/tools	https://www.livestrong.com/article/28903-weight-loss-workout-plan-men/	https://www.tlcsurgery.com/procedures/medically-supervised-weight-loss-program/	https://www.myfooddiary.com/blog/8-ways-to-celebrate-your-weight-loss	https://www.ncbi.nlm.nih.gov/pmc/articles/PMC1319349/	https://www.uoflhealthnetwork.org/surgical-weight-loss	https://www.hixsonweightloss.com/wellness-shots	https://pathways2life.org/adH1X7F-weight/uhhptBhd-weight-loss-pills-shark-tank	https://8fit.com/fitness/weight-loss-vs-fat-loss/	https://www.drbatras.com/does-losing-weight-make-your-hair-fall-out	https://answers.optavia.com/help/why-the-optimal-weight-4-and-2-and-1-plan	https://www.webmd.com/diet/features/expert-qa-losing-baby-weight	https://en.wikipedia.org/wiki/Phentermine	https://www.popsugar.com/fitness/117-Pound-Beachbody-Weight-Loss-Transformation-46487825	https://www.metdaan.com/20-amazing-pics-weight-face/	https://www.riverhillsneuro.com/patient-library/choosing-a-weight-loss-program/	https://www.ncbi.nlm.nih.gov/pmc/articles/PMC3146385/	https://www.bariatricsurgerynewjersey.com/non-surgical-weight-loss/	https://mccartyweightloss.com/will-insurance-cover-weight-loss-surgery/	https://www.mapquest.com/us/georgia/quick-weight-loss-centers-canton-22042206	https://www.nature.com/articles/s41574-020-0347-7
23	https://dlife.com/weight-loss-drugs/	https://www.lindora.com/2019/06/14/testosterone-affects-weight-loss-men/	https://www.summahealth.org/weightloss/nonsurgical-weight-loss/nonsurgical-weight-loss-faqs	https://www.medicalnewstoday.com/articles/324836	https://cleangreensimple.com/article/vegan-breakfast-ideas-for-weight-loss/	https://www.cnet.com/health/these-are-the-best-types-of-workouts-for-weight-loss/	https://fithealthybest.com/postpartum-weight-loss/	https://blog.myfitnesspal.com/fast-versus-slow-weight-loss-which-is-better/	https://www.cancersupportvvsb.org/598-adipex-p-over-the-counter	https://expandusceramics.com/qa/where-do-you-lose-fat-from-first.html	https://www.mskcc.org/news/8-tips-managing-weight-during-and-after-treatment	https://www.roadrunnersports.com/blog/running-for-weight-loss/	https://thebeet.com/7-healthy-spring-foods-that-will-help-you-lose-weight-and-feel-healthier/	https://www.businessinsider.com/how-to-lower-blood-pressure	https://www.elle.com/life-love/a23778441/antidepressants-weight-gain/	https://www.webmd.com/diet/obesity/weight-loss-prescription-weight-loss-medicine	https://bbih.org/Tfmdbkt-weight/e7n1Rd-weight-loss-beads	https://www.wholekitchensink.com/7-signs-youre-on-the-right-track/	https://www.today.com/health/how-lose-weight-doctor-names-best-healthy-diet-weight-loss-t170427	https://www.hillspet.com/cat-care/healthcare/helping-your-cat-gain-weight	https://www.chicagoweightlossclinic.com/weight-loss/keto-diet/	https://www.weightlossresources.co.uk/weight_loss/losing_weight/cellulite.htm	http://eslgo.com/classes/diet.php	https://www.joanteasdale.com/hypnosis-for-weight-loss	https://www.cdc.gov/nchs/products/databriefs/db313.htm	https://www.verywellfit.com/weight-loss-basics-4157006	https://greatist.com/health/healthy-tofu-recipes	http://surgery.ucla.edu/bariatrics-weight-loss-medications	https://www.medicalnewstoday.com/articles/tracking-weight-loss-with-digital-health-tools-may-help-reduce-obesity	https://www.pinterest.com/dthorpe66/workout-plan-for-men/	https://www.hopkinsmedicine.org/endoscopic-weight-loss-program/	https://www.fitfatherproject.com/weight-loss-rewards-men-use-motivation/	https://www.nhs.uk/live-well/healthy-weight/start-the-nhs-weight-loss-plan/	https://www.surgicalweightcontrolcenter.com/surgical-options-weight-loss	https://infinitymedicalspa.com/2020/06/01/are-hcg-injections-safe-for-weight-loss/	https://steelsoccer.com/Loss/Shark/Tank-Episode-On-Weight-Loss/Product_D2728f	https://bodycarehealthclub.com.au/weight-loss-vs-fat-loss-the-difference-explained/	https://www.olivaclinic.com/blog/hair-loss-due-to-weight-loss-causes-treatments/	http://optaviamedia.com/pdf/learn/OPTAVIA-GUI-Plan-Overview.pdf	https://jennadalton.com/breastfeeding-weight-loss/	https://www.medicalnewstoday.com/articles/phentermine-weight-loss	https://www.eatthis.com/tag/weight-loss-transformation/	https://www.today.com/health/diet-fitness/my-weight-loss-journey	https://www.iamanewme.com/weight-loss-services/weight-loss-programs/	https://www.npr.org/sections/health-shots/2013/09/23/225429783/lose-weight-before-trying-cpap-sleep-apnea-treatments	https://www.dietdoc.com/weight-loss-tips/weight-loss-without-surgery/	https://www.nycbariatrics.com/insurance-and-cash-pay/insurance-process	https://www.resultsinccanton.com/	https://www.corporatewellnessmagazine.com/article/the-biggest-losers-might-be-your-employees
24	https://www.youtube.com/watch?v=e2Ag7h5RGFQ	https://www.texashealth.org/en/Health-and-Wellness/Bariatrics/Do-Men-Really-Lose-Weight-More-Easily-Than-Women	https://www.dukehealth.org/blog/weight-loss-surgery-covered-insurance	https://www.sharecare.com/health/weight-loss/not-achieving-goal-weight-when-close	https://www.pinterest.com/annette8096/healthy-breakfast-to-lose-weight/	https://petecataldo.com/best-weight-loss-workout-plan-for-beginners/	https://brunetteonamission.com/health/how-to-lose-baby-weight/	https://makeyourbodywork.com/slow-steady-weight-loss/	https://steelsoccer.com/The/Over-The/Counter-Diet-Pills/That-Are-Similar-To-Phentermine_7a9780	https://www.cdc.gov/healthyweight/losing_weight/index.html	https://www.cancerhorizons.com/blog/why-does-cancer-cause-weight-loss/	https://www.udemy.com/course/weight-loss-for-beginners-diet-and-workout-for-men-women/	https://www.shape.com/weight-loss/tips-plans/7-day-diet-plan-weight-loss	https://consumer.healthday.com/circulatory-system-information-7/blood-pressure-news-70/weight-loss-can-control-hypertension-608616.html	https://etcphysicaltherapy.com/diet-obesity/Uf2-why_does_zoloft_cause_weight_gain/	https://www.discovermagazine.com/sponsored/best-weight-loss-pills-in-2020-a-complete-guide	https://mynbce.org/dGZ6-weight/weight-loss-vKf39j-beads	https://cleanhealth.edu.au/fat-loss-is-not-linear/	https://www.everydayhealth.com/diet-nutrition/best-worst-diet-plans-for-weight-loss/	https://blog.petwellbeing.com/7-reasons-for-your-cats-unexplained-weight-loss	https://diettogo.com/keto-diet-plan	https://www.jadeteta.com/blog/how-to-get-rid-of-cellulite-on-legs	https://www.grammar-monster.com/easily_confused/loose_lose.htm	https://www.hypnosisdownloads.com/weight-loss/package	https://www.verywellhealth.com/being-overweight-and-stroke-risk-3146345	https://medium.com/gethealthy/my-honest-weight-loss-journey-with-progress-pictures-380ef1e7b734	https://hurrythefoodup.com/vegan-tofu-recipes/	https://www.atlantaendocrine.com/blog/what-are-anti-obesity-medications-and-how-do-they-work	https://www.greenehealthnetwork.com/healthy-weight-initiative/weight-loss-tool-kit/	https://www.active.com/fitness/articles/2-week-workout-plan-to-lose-inches	https://www.brionesweightloss.com/	https://www.ridgmountpractice.nhs.uk/syndication/live-well/healthy-weight/non-food-rewards-for-losing-weight-on-the-plan	https://www.medicinenet.com/weight_loss/article.htm	https://www.alexandriabariatricsurgery.com/procedures/	https://www.mydestinationweightloss.com/weight-loss-options/lipotropic-injections	http://hydro.ou.edu/weight-loss/shark-tank-weight-loss-product/	https://kettlebellsworkouts.com/fat-loss-vs-muscle-building/	https://www.stylecraze.com/articles/weight-loss-hair-loss/	https://www.prevention.com/food-nutrition/a28481383/what-is-optavia-diet/	http://thepostpartumcure.com/the-lose-weight-while-breastfeeding-meal-plan-for-new-mamas/	https://www.cnbc.com/2016/06/14/some-weight-loss-drugs-seem-to-work-better-than-others.html	https://www.usmagazine.com/celebrity-body/pictures/celebs-shocking-weight-loss-2014304/	https://www.eatthis.com/weight-loss-before-and-after/	https://www.businessinsider.com/best-weight-loss-apps	https://www.sleepapnea.org/weight-matters-obesity-and-sleep-apnea/	https://www.greaterhoustonweightloss.com/blog.html	https://quotewizard.com/health-insurance/weight-loss-treatments	https://renusoft.net/Gnc-Fat-Burning-Products/Medical_Cf17cd_Weight-Loss-Riverstone-Parkway-Canton-Ga.htm	https://www.gregorheating.co.uk/tLeWaiup-weight/7duicgCT-cogntivie-bias-in-weight-loss-pills
25	https://www.clevescene.com/cleveland/5-best-weight-loss-pills-for-women-in-2021/Content?oid=35491822	https://hhma.org/blog/weight-loss-men/	https://www.medicareplanfinder.com/blog/using-medicare-to-fight-obesity/	https://www.wholekitchensink.com/what-no-one-tells-you-about-weight-loss/	https://www.fitfatherproject.com/weight-loss-breakfast/	https://www.fitnesschat.co/workout-routines-for-beginners/	https://thesoccermomblog.com/weight-loss-tips-breastfeeding-moms/	https://www.reddit.com/r/orangetheory/comments/at3f8m/doing_everything_right_but_still_very_slow_weight/	https://www.phen.com/blogs/lose-weight/how-do-phen-caps-compare-to-phentermine	https://www.cnet.com/health/fitness/these-are-the-best-types-of-workouts-for-weight-loss/	https://www.stamfordhealth.org/healthflash-blog/cancer/cancer-weight-loss/	https://brightside.me/inspiration-health/8-weight-loss-habits-that-beginners-need-to-keep-in-mind-795270/	https://mccartyweightloss.com/top-10-most-weight-loss-friendly-foods-on-the-planet/	https://www.vitalityweightlossinstitute.com/weight-loss-program/how-being-overweight-or-obese-affects-your-health/	https://connect.cehd.umn.edu/nkfw0mc9-weight/cedjFe-zoloft-weight-loss-dosage	https://www.richardlipmanmd.com/best-weight-loss-pills/	https://roboticsworld.com.pk/california-coastal-nygfin/fcf798-african-waist-beads-meaning	https://www.vox.com/2016/4/28/11518804/weight-loss-exercise-myth-burn-calories	https://blog.nasm.org/nutrition/how-much-protein-should-you-eat-per-day-for-weight-loss	https://www.bestfriendsvet.com/library/cats/weight-loss-in-cats-work-up/	https://www.sweetashoney.co/meal-plans/	https://www.medicalnewstoday.com/articles/cellulite-exercises	https://www.healthline.com/nutrition/weight-loss-vs-fat-loss	http://johnmongiovi.com/weightloss	https://kidshealth.org/en/parents/overweight-obesity.html	https://burnbootcamp.com/how-to-start-the-first-30-days-of-your-weight-loss-and-fitness-journey/	https://www.besthealthmag.ca/recipes/sweet-sour-tofu/	https://www.cigna.com/individuals-families/health-wellness/hw/medical-topics/weight-loss-medicines-abq5186	https://med.stanford.edu/news/all-news/2021/02/digital-health-tracking-tools-help-individuals-lose-weight-study-finds.html	https://www.inmotionoc.com/5-day-workout-routine/	https://scottsdaleweightloss.com/	https://www.fitday.com/fitness-articles/fitness/exercises/why-its-important-to-reward-yourself-after-weight-loss.html	https://www.insider.com/healthy-fat-weight-loss-diet-tips-how-to-eat-lessons-2019-6	https://www.mercy.net/service/weight-loss/	https://www.statweightloss.com/vitamin-injections-b12-shots/	https://books.google.com/books?id=AVX6DwAAQBAJ&pg=PA201&lpg=PA201&dq=weight+loss+on+shark+tank&source=bl&ots=562wIjyWka&sig=ACfU3U11T4rtSRy-jDq_M3PS683tS1DRCg&hl=en&sa=X&ved=2ahUKEwid1vSizv7vAhU7w4sBHSVvA6gQ6AEwH3oFCIABEAM	https://pubmed.ncbi.nlm.nih.gov/10838463/	https://www.quora.com/How-do-I-stop-hair-loss-after-weight-loss-1	https://www.steponefoods.com/blogs/news/choosing-the-best-weight-loss-plan-part-5-medifast-promotes-weight-loss-but-at-what-price	https://milkology.org/content/breastfeeding-weight-loss-diet	http://sam-autoteile.de/syvexi	https://blog.o2fitnessclubs.com/matts-weightloss-transformation	https://fox8.com/photo-galleries/share-your-weight-loss-before-and-after-photos/	https://www.nutrition.gov/topics/healthy-living-and-weight/strategies-success/interested-losing-weight	https://cpapsupplies.com/blog/will-dieting-cure-sleep-apnea/	https://www.researchgate.net/post/Is_obesity_untreatable_or_is_weight_loss_surgery_the_only_viable_option	https://www.medicare.gov/coverage/bariatric-surgery	https://manyactive.com/Best-Supplements-To-Curb-Hunger/351aa5_Quick-Weight-Loss-Center-Canton-Ga.html	https://www.scientificamerican.com/article/how-weight-bias-may-affect-dogs-and-their-owners/
26	https://legionathletics.com/which-weight-loss-pills-actually-work/	https://discovergoodnutrition.com/2016/04/couples-diet/	https://mwlc.com/faq	https://www.washingtonpost.com/news/morning-mix/wp/2015/10/01/its-gotten-harder-to-lose-weight-and-not-for-the-reasons-you-think/	https://www.mamasezz.com/blogs/recipes/plant-based-breakfast-to-lose-belly-fat	https://www.fitfatherproject.com/12-week-weight-loss-workout-plan-for-men-mofu/	https://www.atkins.com/how-it-works/library/articles/how-to-lose-baby-weight	https://www.quora.com/What-could-be-the-reasons-that-my-weight-loss-is-slow-Am-I-doing-something-wrong	https://gescoworld.com/The/F72287bbb_Over/The-Counter-Diet/Pill-Comparable-To-Phentermine.html	https://www.callaslimspa.com/blog/how-does-fat-leave-the-body/	https://www.pvhomed.com/can-weight-loss-reduce-your-cancer-risk/	http://www.exercise4weightloss.com/weight-loss-workout.html	https://www.medicinenet.com/weight_loss/article.htm	https://health.clevelandclinic.org/from-anorexia-to-obesity-how-weight-affects-your-heart/	https://connect.cehd.umn.edu/ugEaIjhd-weight/diueCAdk-zoloft-weight-loss-stories	https://www.mahoganysalonandspa.com/The-Best-Natural-Appetite-Suppressant/2970c581d5_Otc-Diet-Pill-Similar-To-Phentermine/	https://getwaisted.squarespace.com/faq	https://instantloss.com/i-weighed-myself-every-day-for-a-month-weight-loss-update/	https://www.medicalnewstoday.com/articles/303409	https://www.bluecross.org.uk/pet-advice/caring-for-older-cats	https://play.google.com/store/apps/details?id=com.fatbelly.a21dayketodietweightlossmealplan&hl=en_US&gl=US	https://draxe.com/beauty/how-to-get-rid-of-cellulite/	https://thevictoryschool.org/weight-loss/running-Pnsc-diet-weight-loss	https://mikemandelhypnosis.com/personal-growth/self-hypnosis-for-weight-loss/	https://www.sleepfoundation.org/sleep-apnea/weight-loss-and-sleep-apnea	https://www.etsy.com/market/weight_loss_journey	https://zonediet.com/blog/recipes/tag/tofu/	https://www.richardlipmanmd.com/best-weight-loss-pills/	https://runeatrepeat.com/want-to-lose-weight-you-need-these-tools/	https://www.onnit.com/academy/12-week-fat-loss-workout-plan-part-1/	https://rivasweightloss.com/	https://www.19beaumontstreet.com/syndication/live-well/healthy-weight/non-food-rewards-for-losing-weight-on-the-plan	https://www.atkins.com/choose-diet-plan	https://www.dallasweightloss.com/weight-loss/	https://inhstl.com/inh-services/lipotropic-injections/	https://whartonarts.org/Fcunnvt-weight/authentix-keto-diet-pills-shark-tank-lWtqwL	https://weighlessmd.com/muscle-vs-fat-during-weight-loss/	https://www.danielalain.com/pages/best-foods-for-hair-loss	http://qkuo.infirenzeweb.it/optavia-diet-plan-diy.html	https://www.breastfeeding.asn.au/bf-info/common-concerns%E2%80%93mum/diet	https://ferfecki.pl/sukaxuhe	https://www.foxnews.com/lifestyle/biggest-weight-loss-transformations-of-2020	https://www.theguardian.com/commentisfree/2021/feb/03/weight-loss-before-and-after-photos-dont-give-us-a-full-picture-of-our-health	https://dietitiansaustralia.org.au/smart-eating-for-you/smart-eating-fast-facts/weight-management/how-can-i-choose-the-right-weight-loss-plan-for-me/	https://my.clevelandclinic.org/-/scassets/files/org/bariatric/guides/sleep-apnea-brochure.ashx?la=en	https://tr.pinterest.com/blackangelll12/morbid-obesity-weight-loss-without-surgery/	https://www.bassmedicalgroup.com/bariatric-surgery/does-insurance-cover-the-cost-of-bariatric-surgery	https://foursquare.com/v/quick-weight-loss-centers--canton/55f2f5da498ec97d6b81a563	https://www.acefitness.org/education-and-resources/lifestyle/blog/7521/weight-bias-what-is-it-and-what-can-we-do-about-it/
27	https://health.usnews.com/wellness/articles/do-weight-loss-pills-work	https://www.creeksidefamilypractice.com/blog/how-women-differ-from-men-when-it-comes-to-weight-loss	https://www.emp180weightloss.com/health-insurance-and-weight-loss/	https://www.mayoclinic.org/healthy-lifestyle/weight-loss/in-depth/weight-loss/art-20047752	https://www.mensjournal.com/food-drink/healthy-high-protein-breakfasts-for-weight-loss-mens-journal/	https://www.pinterest.com/pin/158963061826265889/	https://www.momjunction.com/articles/tips-for-losing-weight-after-pregnancy_00387975/	https://leaf.nutrisystem.com/slow-and-steady-weight-loss/	https://www.iodine.com/compare/phentermine-vs-phendimetrazine	https://www.eatthis.com/what-happens-body-lose-five-pounds/	https://www.pintas.com/lung-cancer/do-you-always-lose-weight-with-lung-cancer/	https://www.lifehack.org/articles/lifestyle/intermittent-fasting-the-ultimate-weight-loss-hack.html	https://www.fitnessbash1.com/best-foods-for-weight-loss/	https://www.cdc.gov/healthyweight/losing_weight/index.html	https://www.medicinenet.com/sertraline/article.htm	https://www.healthline.com/nutrition/phentermine-weight-loss	https://www.publichealth.com.ng/how-to-use-waist-beads-for-weight-loss/	https://uhs.umich.edu/weightreduction	https://www.medicalnewstoday.com/articles/320613	https://www.allfelinehospital.com/getting-your-cat-to-lose-weight.pml	https://blog.kissmyketo.com/articles/food/keto-meal-plan/	https://www.popsugar.com/fitness/How-Do-I-Get-Rid-Stomach-Cellulite-46350827	https://www.englishclub.com/ref/esl/Collocations/L/lose_weight_3128.php	http://www.hypnosishouston.com/weight-loss/	https://health.clevelandclinic.org/why-people-diet-lose-weight-and-gain-it-all-back/	https://uhs.umich.edu/weightreduction	https://anyreasonvegans.com/20-plant-based-recipes-i-ate-to-lose-60-lbs/	https://osmc.net/services-specialties/hw-view.php?DOCHWID=abq5186	http://www.weightloss.com.au/weight-loss/weight-loss-tools/weight-loss-tools.html	https://www.fashionbeans.com/article/workout-plans-for-men/	https://www.kphealthyweight.com/	https://www.seattlesutton.com/blog/10-tips-for-rewarding-your-weight-loss/	https://www.emedicinehealth.com/weight_loss_and_control/article_em.htm	https://prismahealth.org/practices/prisma-health-weight-management-center/prisma-health-weight-management-center-weight-loss-options	https://www.kohnmedicalandweightloss.com/services/diet-shots/	https://www.quora.com/Which-weight-loss-pill-is-in-the-Shark-Tank-weight-loss-episode-where-they-all-invested-in-a-weight-loss-product	https://legionathletics.com/body-recomposition/	https://therighthairstyles.com/causes-of-hair-loss-in-women/	https://www.health.go.ug/weight_loss-pills/weight-loss-programs-like-optavia/	https://www.chop.edu/pages/diet-breastfeeding-mothers	http://sandnesibk.no/fadilyli	https://www.wonderwall.com/celebrity/best-celebrity-bodies/celeb-weight-loss-revealed-31783.gallery	https://shareably.net/60-inspiring-before-and-after-weight-loss-transformations/	https://www.prevention.com/weight-loss/diets/g29462611/best-diets-weight-loss/	https://www.quora.com/Can-losing-weight-cure-sleep-apnea	https://oldedelmarsurgical.com/weight-loss-procedures/non-surgical-weight-loss/	https://www.carepointhealth.org/tips-for-getting-bariatric-surgery-covered-by-insurance/	https://www.healthprofs.com/us/naturopaths/hcg-weight-loss/ga/canton	https://criticalfitness.com.au/your-personal-trainer-has-an-obesity-bias/
28	https://www.globenewswire.com/news-release/2021/04/10/2207807/0/en/Meticore-Review-Real-Customer-Complaints-or-Weight-Loss-Pills-That-Work.html	https://healthyeating.sfgate.com/much-protein-fat-loss-diet-men-7405.html	https://stelizabethphysicians.com/our-services/weight-management-and-bariatric-surgery/cost-insurance	https://www.womenshealthmag.com/weight-loss/a31451522/reasons-not-losing-weight/	https://www.humnutrition.com/blog/healthy-breakfast-for-weight-loss/	https://www.amazon.com/Weight-Loss-Workout-Plan-Fat-Blasting-ebook/dp/B00V16K31S	https://www.babycenter.com/baby/postpartum-health/the-new-mom-body-survey-7-000-women-tell-it-like-it-is_3653252	https://www.triathlete.com/nutrition/the-myth-of-slow-weight-loss/	https://www.medicalnewstoday.com/articles/phentermine-weight-loss	https://www.medicalnewstoday.com/articles/324882	https://www.rogelcancercenter.org/living-with-cancer/mind-body-and-side-effects/nutrition/gaining-weight-during-cancer-treatment	https://www.webmd.com/fitness-exercise/features/the-abcs-of-weight-loss	https://www.dietdoctor.com/how-to-lose-weight	https://www.pritikin.com/why-do-i-have-high-blood-pressure	https://patient.info/forums/discuss/weight-loss-after-sertraline-545029	https://www.getroman.com/health-guide/weight-loss-pills/	https://obras.campogrande.ms.gov.br/Shopping-Tips/GFJ-waist_beads_for_weight_loss/	https://www.mahoganysalonandspa.com/Is/Weight-Loss/Is-Not-Linear_Bc5ea5a/	https://www.runnersworld.com/nutrition-weight-loss/	https://www.allthebestpetcare.com/pet-nutrition/weight-loss-for-cats/	https://www.weightwatchers.com/us/blog/weight-loss/keto-diet	https://www.health.com/condition/skin-conditions/cellulite	https://www.wordreference.com/es/translation.asp?forumtitles=1&tranword=lose+weight	https://archwayhypnosis.com/weight-loss	https://www.verywellmind.com/lithium-the-first-mood-stabilizer-380282	https://www.instagram.com/explore/tags/weightlossjourney/?hl=en	https://www.bostonmagazine.com/health/2013/12/23/10-healthy-tofu-recipes/	https://www.gastrosb.com/prescription-weight-loss-medications/	https://www.weightlossresources.co.uk/	https://mynbce.org/dGZ6-weight/weight-loss-workout-plan-SlQ1tA-for-men	https://www.mdwls.com/	https://theshirleyjourney.com/non-food-rewards-weight-loss/	https://www.hopkinsmedicine.org/health/wellness-and-prevention/weight-loss-and-diet	https://www.journeyclinic.com/weight-loss-options	https://www.olympiapharmacy.com/blog/are-weight-loss-injections-safe/	https://books.google.com/books?id=iuwDAAAAMBAJ&pg=PA45&lpg=PA45&dq=weight+loss+on+shark+tank&source=bl&ots=7o-kmKFiRz&sig=ACfU3U2LuP0M85jDHCSiBiOLfA_9brvj4w&hl=en&sa=X&ved=2ahUKEwid1vSizv7vAhU7w4sBHSVvA6gQ6AEwInoFCIEBEAM	https://legionathletics.com/build-muscle-lose-fat/	https://customhairtampabay.com/can-weight-loss-kill-your-confidence-by-causing-hair-loss/	https://www.womenshealthmag.com/weight-loss/a26873241/what-is-optavia-diet/	https://mommylabornurse.com/not-losing-weight-while-breastfeeding/	https://www.mamamia.com.au/prescription-weight-loss-medication-australia/	https://weightlosstransformation.com/	https://www.inspiremore.com/25-people-weight-loss-before-after/	https://www.yelp.com/nearme/weight-loss-programs	https://www.hcplive.com/view/cpap-may-aid-in-patient-weight-loss	https://www.quora.com/Is-it-possible-for-a-morbidly-obese-person-to-lose-weight-without-surgery	https://utahbariatrics.com/weight-loss-surgery-and-the-insurance-process/	https://www.nbce.org/4f4f71-weight/quick-weight-loss-canton-ga-R8UD	http://www.aetna.com/cpb/medical/data/1_99/0039.html
29	https://www.rxlist.com/weight_loss_medications/drugs-condition.htm	https://innovativemen.com/medical-weight-loss	https://www.ncsl.org/research/health/aca-and-health-mandates-for-obesity.aspx	https://medium.com/the-innovation/mental-toughness-and-weight-loss-2d39cfeec0dd	https://time.com/collection/guide-to-weight-loss/4408495/healthy-breakfast-ideas/	https://slimmerfitterstronger.com/4-12-week-weight-loss-plan-drop-5-body-fat-easter/	https://www.pinterest.com/futurederm/postpartum-weight-loss/	https://www.quickanddirtytips.com/health-fitness/weight-loss/slow-weight-loss-research	https://www.getroman.com/health-guide/weight-loss-pills/	https://healthyeating.sfgate.com/people-lose-much-weight-first-week-diet-11681.html	https://www.cancerhealth.com/article/weight-loss-may-lower-obesityrelated-cancer-risk	https://www.dietdoctor.com/low-carb/keto	https://www.theactivetimes.com/healthy-living/best-foods-weight-loss	https://www.bhf.org.uk/informationsupport/risk-factors/your-weight-and-heart-disease	https://balancechicago.com/xmhRkcn-weight/does-zoloft-cause-weight-loss-OeD2v	https://shriver.umassmed.edu/4hpkyQk-weight/over-the-counter-weight-loss-pills-similar-to-phentermine-QkUvH	https://vidchops.com/ketodiet/weight-loss-beads_Keto	https://www.cosmopolitan.com/uk/body/fitness-workouts/a22557654/difference-between-fat-loss-weight-loss/	https://health.usnews.com/best-diet/best-weight-loss-diets	https://pethelpful.com/cats/Why-is-My-Cat-Losing-Weight-What-Should-I-do	https://www.ketodietyum.com/keto-diet-plan/	https://www.independent.co.uk/life-style/health-and-families/health-news/dieting-can-make-cellulite-worse-say-doctors-412073.html	https://www.quickanddirtytips.com/health-fitness/weight-loss/slow-weight-loss-research	https://www.daocloud.com/hypnotherapy/for-weight-loss	https://www.diabetes.org/diabetes-risk/prevention/overweight	https://www.refinery29.com/en-us/truth-about-weight-loss	https://blog.iqoption.com/KlZuqeoS-weight/N1PJua2-healthy-tofu-recipes-for-weight-loss	https://en.wikipedia.org/wiki/Anti-obesity_medication	https://www.thesmartweightloss.com/best-weight-loss-tools/	https://humanfitproject.com/fitness-workouts/aesthetics/30-free-workout-plans-for-different-goals-and-abilities/	https://premiermwm.com/	https://shriver.umassmed.edu/ChuC8n-weight/non-food-rewards-for-weight-loss-lrtffrr	https://www.spine-health.com/wellness/nutrition-diet-weight-loss/nutrition-and-diet-weight-loss	https://bariatrics.stonybrookmedicine.edu/goal/30-50	https://www.gloryregenerative.com/weight-loss-injections.html	https://www.mahoganysalonandspa.com/Shark/Episode-Of-Shark-Tank-With-Keto-Diet_84fc6c0952/	https://youplushealthusa.com/1lb-of-fat-vs-1lb-of-muscle-lets-clear-up-the-misconceptions-for-maximal-weight-loss3/	https://www.dallasweightloss.com/understanding-hair-loss-after-bariatric-surgery/	https://www.kitchenparade.com/2013/01/why-i-switched-from-weight-watchers-to-medifast.html	https://www.wikihow.com/Lose-Weight-While-Breastfeeding	https://phentermineclinics.net/phentermine-alternatives/	https://noteabley.com/culture/celebrity-weight-loss-transformations-tb-13/2/	https://www.gettyimages.com/illustrations/weight-loss-before-and-after	https://www.goodhousekeeping.com/health/diet-nutrition/a30381252/new-weight-watchers-program-2020/	https://www.whywesnore.com/diet-effective-sleep-apnea-treatment/	https://healthblog.uofmhealth.org/health-management/all-better-after-minimally-invasive-weight-loss-procedure	https://jetmedicaltourism.com/how-to-get-weight-loss-surgery-approved/	https://www.federalpay.org/paycheck-protection-program/georgia-weight-loss-center-canton-ga	https://en.wikipedia.org/wiki/Social_stigma_of_obesity
30	https://www.mensjournal.com/health-fitness/best-weight-loss-pills/	https://www.medicinenet.com/script/main/art.asp?articlekey=56860	https://www.hap.org/health-programs/weight-management	https://www.listenmoneymatters.com/cant-lose-weight/	https://loseweightbyeating.com/food-for-healthy-breakfast/	https://www.active.com/fitness/articles/2-week-workout-plan-to-lose-inches	https://thechrisellefactor.com/2015/08/how-i-lost-40lbs-after-my-pregnancy/	https://www.fitday.com/fitness-articles/fitness/weight-loss/6-advantages-of-slow-weight-loss.html	https://www.zigzag.global/?guan=diet-pills-comparable-to-phentermine_Weight-Management.html	https://www.weightlossresources.co.uk/weight_loss/advice/how-long-to-lose-weight.htm	https://my.clevelandclinic.org/health/diseases/17770-unexplained-weight-loss	https://petecataldo.com/best-weight-loss-workout-plan-for-beginners/	https://www.foodnetwork.ca/healthy-eating/photos/best-weight-loss-foods-of-all-time/	https://www.pennmedicine.org/updates/blogs/metabolic-and-bariatric-surgery-blog/2019/march/obesity-and-heart-disease	https://addictionresource.com/drugs/zoloft/weight/	https://www.cnbc.com/2016/06/14/some-weight-loss-drugs-seem-to-work-better-than-others.html	https://dukebuidds.com/ketodiet/waist-beads-for-weight-loss_Dietpill	https://www.jenniedore.com/blog/progress-is-not-linear	https://www.dietdoctor.com/how-to-lose-weight	https://www.tuftscatnip.com/cathealthandmedicine/abnormal-weight-loss-in-cats/	https://www.bodybuilding.com/content/ketogenic-diet-your-complete-meal-plan-and-supplement-guide.html	https://www.mirror.co.uk/lifestyle/health/how-rid-cellulite-workouts-diets-12013928	https://www.oxfordlearnersdictionaries.com/us/definition/english/weight_1	https://pubmed.ncbi.nlm.nih.gov/8698945/	https://www.menshealth.com/health/a28846875/stretch-marks-weight-loss/	https://www.huffpost.com/entry/6-things-no-one-tells-women-about-their-weight-loss-journey_b_7003184	http://www.relishthebite.com/tag/weight-loss-tofu-recipes/	https://www.discovermagazine.com/sponsored/best-weight-loss-pills-in-2020-a-complete-guide	https://albanychiroandpt.com/5-tools-for-weight-loss-goals/	https://manofmany.com/lifestyle/fitness/best-weight-loss-exercises	https://www.rightweightcenter.com/	https://www.livehealthily.com/losing-weight/non-food-rewards-for-losing-weight	https://timesofindia.indiatimes.com/life-style/health-fitness/weight-loss/weight-loss-diet-8-popular-diets-that-can-help-you-lose-weight/photostory/80252219.cms	https://www.detar.com/weight-loss-options	https://www.goingmetabolic.com/injections	https://www.walmart.com/ip/Shark-Tank-Keto-Pills-2-Month-Supply/570942318	https://www.weight-lifting-complete.com/weight-loss-versus-fat-loss/	https://www.keckmedicine.org/symptoms-of-thyroid-problems-fluctuating-weight-hair-loss-and-more/	https://www.dietspotlight.com/optavia-review/	https://parenting.firstcry.com/articles/how-to-lose-weight-while-breastfeeding-without-reducing-your-milk-supply/	https://pathways2life.org/d9DKVhCd-weight/weight-loss-pills-nz-duromine-gmAv89	https://www.weightwatchers.com/us/weight-loss-motivation	https://www.lifeandstylemag.com/posts/biggest-celebrity-weight-loss-transformations-of-all-time-photos/	https://www.niddk.nih.gov/health-information/weight-management/choosing-a-safe-successful-weight-loss-program	https://www.snorelab.com/overweight-and-snoring-a-vicious-circle/	https://www.dmwmc.com/blog/experience-weight-loss-without-surgery-with-the-orbera-balloon-system	https://weightwise.com/blog/gastric-bypass-surgery-cost-with-or-without-insurance/	http://theslimco.com/locations/canton-georgia/	https://www.todaysdietitian.com/newarchives/0319p36.shtml
31	https://avocadu.com/weight-loss-pills/	https://www.weightwatchers.com/us/blog/weight-loss/weight-loss-myths-for-men	http://surgery.ucla.edu/bariatrics/insurance-coverage	https://www.nbcnews.com/better/health/i-m-doing-everything-right-i-m-still-not-losing-ncna866376	https://thegreenloot.com/vegan-protein-breakfast-recipes-weight-loss/	https://blog-socal.goldsgym.com/blog/weight-loss-workout-plan-for-men	https://www.babycentre.co.uk/a3566/healthy-weight-loss-after-birth	https://www.medicalnewstoday.com/articles/326415	https://www.streetdirectory.com/travel_guide/48445/lose_weight/adipex_vs_phentermine_should_it_be_compared.html	https://www.ncbi.nlm.nih.gov/books/NBK221839/	https://www.cookforyourlife.org/blog/stop-weight-loss-cancer-treatment/	https://goodmenproject.com/health/weight-loss-steps-for-beginners-easy-as-1-2-3/	https://www.everydayhealth.com/diet-nutrition/best-worst-diet-plans-for-weight-loss/	https://www.health.harvard.edu/blog/high-blood-pressure-why-me-201605029288	https://www.goodrx.com/zoloft/what-is	https://pathways2life.org/mUdljz-weight/weight-loss-pill-similar-to-phentermine-8qiMj7z	https://www.livestrong.com/article/277077-weight-loss-with-acupressure-balls/	https://www.marksdailyapple.com/17-reasons-youre-not-losing-weight/	https://www.medicinenet.com/weight_loss/article.htm	https://www.mckinneyanimalhospital.com/site/tips-for-healthy-weight-loss-in-cats/	https://www.fitwirr.com/health/keto-diet-menu/	https://www.realself.com/question/cellulite-weightloss	https://www.myenglishpages.com/english/vocabulary-lesson-obesity.php	https://www.nowherebookshop.com/book/9781801127608	https://www.researchgate.net/figure/Bar-charts-for-each-baseline-weight-loss-grade-0-4-showing-the-likelihood-of_fig2_317700076	https://pinkribbonrunner.com/7-benefits-of-journaling-your-weight-loss-journey/	https://www.popsugar.com/fitness/is-tofu-good-for-weight-loss-45951955	https://bariatrictimes.com/choosing-the-right-weight-loss-medication-for-your-patient-requires-careful-consideration/	http://www.exercise4weightloss.com/weight-loss-tools.html	https://weightlossandtraining.com/freeworkoutroutines-men	https://kcmedicalwc.com/medical-weight-loss/	https://mynbce.org/dGZ6-weight/weight-loss-rewards-ideas-PBX	https://www.healthifyme.com/blog/best-indian-diet-plan-weight-loss/	https://www.olympiapharmacy.com/blog/medically-assisted-weight-loss-options/	https://www.ozempic.com/about/weight.html	https://books.google.com/books?id=k7hDAAAAIAAJ&pg=PA17&lpg=PA17&dq=weight+loss+on+shark+tank&source=bl&ots=kn3JjnC3Zf&sig=ACfU3U1avKruy5MymodTS6wDP1Ljuq7aDg&hl=en&sa=X&ved=2ahUKEwid1vSizv7vAhU7w4sBHSVvA6gQ6AEwJXoFCIIBEAM	https://www.fitfatherproject.com/fat-vs-muscle-truth/	https://www.keeps.com/learn/what-causes-hair-loss	https://www.eatthis.com/optavia-diet/	https://blog.pregistry.com/lose-weight-breastfeeding-2/	https://connect.cehd.umn.edu/1G4Vwb-weight/weight-loss-pill-duromine-xkKL4nf	https://weightlosstransform.com/	https://smileyspoints.com/noom-review/	https://bodynutrition.org/weight-loss-programs/	https://mettaweightmanagement.com/will-weight-loss-help-snoring/	https://lifestylefitnesscamp.com/how-do-i-lose-weight-without-surgery/	https://www.yourbariatricsurgeryguide.com/insurance/	https://www.mahoganysalonandspa.com/Ga/9bca27_Pain-Management-Weight-Loss/Canton-Ga/	https://dcjournal.ca/doi/10.3148/cjdpr-2018-023
32	https://www.walmart.com/browse/health/weight-loss-pills/976760_1005859_1092395	https://www.amazon.com/Choose-Lose-Weight-Loss-Plan-Men/dp/0395966493	https://newhorizonmed.com/weight-loss-programs-covered-by-insurance/	https://www.cosmopolitan.com/uk/body/fitness-workouts/a12463190/why-is-belly-fat-so-hard-to-lose/	https://www.mynetdiary.com/breakfast-studies-with-advice-for-dieters.html	https://www.theactivetimes.com/fitness/all-time-best-exercises-weight-loss	https://www.chambanamoms.com/2013/07/23/a-guide-to-postpartum-weight-loss/	https://www.seacoastonline.com/story/lifestyle/health-fitness/2020/08/06/slow-and-steady-wins-weight-loss-race/113699868/	https://www.cosmopolitan.com/health-fitness/a26067574/diet-pills-side-effects-phentermine-weight-loss/	https://people.com/health/incredible-weight-loss-transformation-photos/	https://www.bidmc.org/about-bidmc/blogs/living-with-cancer/2020/03/understanding-cancer-anorexia-weight-loss-and-cachexia	https://www.medicalnewstoday.com/articles/324882	https://food.ndtv.com/health/how-to-lose-weight-in-10-days-tips-and-tricks-1686764	http://www.cardiosmart.org/news/2017/5/belly-fat-increases-risk-for-high-blood-pressure	https://www.ironstonevineyards.com/weight-loss/phentermine-and-zoloft-for-weight-loss.html	https://balancechicago.com/2TJ1tWVK-weight/diet-pills-similar-to-phentermine-over-the-counter-lbqc	https://itvocana.com/?LOSS=waist-training-weight-loss/	https://team.subccilternpitifi.tk/	https://www.eatthis.com/weight-loss/	https://www.cliniciansbrief.com/article/feline-weight-loss	https://www.amazon.com/Keto-Meal-Plan-Beginners-Ketogenic-ebook/dp/B07HCLZW34	https://www.goodhousekeeping.com/beauty/anti-aging/a46745/how-to-get-rid-of-cellulite/	https://www.grammar-quizzes.com/loose-lose.html	https://fitbottomedgirls.com/2016/01/hypnosis-weight-loss-work/	https://www.npr.org/2019/04/25/717058877/the-biology-of-weight-loss	https://www.safeweightlossjourney.com/	https://foodwithfeeling.com/how-to-cook-tofu/	https://www.nashvilleweightloss.com/weight-loss-medications	https://adayincandiland.com/weight-loss-tools/	https://blog.myfitnesspal.com/7-day-weight-loss-workout-plan/	https://looseweightez.com/	https://community.jennycraig.com/healthy-habits-blog/live-life/non-food-reward-ideas/	https://www.nbcnews.com/better/lifestyle/best-way-lose-weight-boils-down-these-three-things-ncna853656	https://www.hendricks.org/weightloss	https://406medspa.com/services/b12-shots-weight-loss-shots-great-falls/	https://higginsweb.psych.columbia.edu/0fZpejw-weight/original-shark-tank-keto-diet-pills-gUKU	https://www.military.com/military-fitness/weight-training/5-easy-steps-to-see-if-your-gains-are-muscle-or-fat	http://www.drdavidfenton.com/beware-yo-yo-dieting-january/	https://www.today.com/health/what-optavia-diet-prepared-food-weight-loss-t167892	https://fitmotherproject.com/how-to-lose-weight-while-breastfeeding/	https://www.chg.org/Twcq8hE-weight/weight-loss-pills-duromine-Lq8lf36	https://www.healthista.com/10-things-learnt-on-weight-loss-transformation/	https://beforeandafterweightloss.tumblr.com/	https://www.profileplan.com/	https://www.cpap.com/blog/link-cpap-weight-loss/	https://www.mayoralderm.com/coolsculpting-weight-loss-without-surgery/	https://www.somabariatrics.com/blog/bariatric-surgery/does-health-insurance-cover-weight-loss-surgery/	https://www.northside.com/services/bariatrics	https://www.eurekalert.org/pub_releases/2004-03/uop-aa031104.php
33	https://www.diabetes.co.uk/weight/weight-loss-pills.html	https://www.weightlossformenthai.com/	https://www.sutterhealth.org/services/weight-loss/is-bariatric-surgery-covered-by-insurance	https://www.psychologytoday.com/us/blog/think-act-be/201807/4-reasons-why-its-really-hard-maintain-weight-loss	https://www.self.com/story/delicious-filling-breakfasts-for-weight-loss-success	https://www.fitmotherproject.com/workout-plan-for-womens-weight-loss/	http://carbonwy.com/1041/Postpartum-Weight-Loss	https://www.eatingwell.com/article/290811/can-losing-weight-slow-your-metabolism/	https://pathways2life.org/xm1Dd2ay-weight/otc-diet-pills-comparable-to-phentermine-dxm1Dd2	https://www.health.harvard.edu/topics/diet-and-weight-loss	https://www.livestrong.com/article/366234-rapid-weight-loss-cancer/	https://www.amazon.com/Weight-Loss-Exercises-Beginners-Fitness/dp/B06WWFSMC5	https://www.loseit.com/	https://www.hollandandbarrett.ie/the-health-hub/weight-management-2/weight-loss/weight-loss-affects-different-parts-body/	https://www.health.go.ug/weight_loss-pills/abdominal-weight-gain/	https://connect.cehd.umn.edu/doSo8Xpl-weight/ClhrdbQm-otc-weight-loss-pills-similar-to-phentermine	https://www.ocaeagles.org/S0kzzwge-weight/qw8dFhe-weight-loss-beads	https://www.drsamrobbins.com/weight-loss-yt/10-weight-loss-myths-4-losing-weight-is-linear/	https://en.wikipedia.org/wiki/Weight_loss	https://www.texvetpets.org/article/weight-loss-in-cats/	https://ketodietrule.com/7-day-keto-diet-meal-plan/	https://walkingbodyandmind.com/will-walking-10000-steps-each-day-reduce-cellulite/	https://www.warnerlibrary.org/uFdqYb-weight/LaAwuDj-lose-it-weight-loss	https://www.womenshealthmag.com/weight-loss/a19937534/hypnosis-for-weight-loss/	https://www.reddit.com/r/Chinese_Bootleg_Memes/comments/e1ljll/nuts_raygun_gets_the_true_facts_about_the/	https://experiencelife.lifetime.life/article/8-insights-into-the-emotional-journey-of-weight-loss/	https://www.drweil.com/diet-nutrition/recipes/slow-baked-tofu-with-stir-fry/	https://www.livescience.com/51896-weight-loss-drugs-pros-cons.html	https://www.cooperaerobics.com/Health-Tips/Fitness-Files/Top-Five-Tools-for-Weight-Loss.aspx	https://livehealthy.chron.com/four-week-workout-plan-men-rapid-weight-loss-9444.html	https://www.baptisthealth.com/services/weight-loss/procedures-treatments/medical-weight-loss	https://www.everydayhealth.com/diet-nutrition/calorie-free-ways-reward-yourself-weight-loss/	https://www.cdc.gov/healthyweight/losing_weight/index.html	https://www.cheyenneregional.org/service/medical-weight-loss-2/	https://www.amazon.com/Slim-Fit-Shots-Suppressant-Metabolism/dp/B084M3MQXH	https://apnews.com/33700f9b7966614854ec6d9519c72cc2	https://theconversation.com/resistance-training-heres-why-its-so-effective-for-weight-loss-146453	https://www.news18.com/news/lifestyle/is-sudden-weight-loss-causing-hair-loss-1727491.html	https://www.consumeraffairs.com/nutrition/medifast.html	https://www.ncbi.nlm.nih.gov/pmc/articles/PMC4312189/	https://renusoft.net/Duromine/Over-The_B01ec48986_Counter-Weight-Loss-Pills-Similar-To-Duromine.htm	https://www.lifeandstylemag.com/posts/biggest-celebrity-weight-loss-transformations-of-all-time-photos/	https://www.instagram.com/before.and.after.weight.loss/?hl=en	https://www.shape.com/weight-loss/tips-plans/best-free-apps-help-you-lose-weight	https://www.raphaelsondds.com/single-post/2017/07/24/will-my-sleep-apnea-go-away-if-i-shed-some-pounds	https://www.verywellfit.com/weight-loss-procedures-4156991	https://www.healthcentral.com/article/charity-care-for-discounted-or-free-weightloss-surgery-my-bariatric-life	http://www.beautynailhairsalons.com/US/Canton/567737246652839/Georgia-Medical-Weight-Loss-Center	https://www.youtube.com/watch?v=-w5U1cYQ8nk
34	https://www.cvs.com/shop/diet-nutrition/weight-loss/weight-loss-supplements/q/Top_Rated/tp	https://www.smartnora.com/blogs/nora-blogs/weight-loss-diet-plan-for-men	https://asmbs.org/resources/insurance-mandated-medical-weight-management-before-bariatric-surgery	https://www.bodybuilding.com/content/ask-the-ripped-dude-why-is-weight-loss-so-hard.html	https://www.drseltzerweightloss.com/high-protein-breakfast-ideas/	https://www.livestrong.com/article/381797-the-best-gym-routine-to-lose-weight/	https://www.womenshealthmag.com/uk/health/female-health/a27111050/weight-loss-after-pregnancy/	https://www.health.harvard.edu/diet-and-weight-loss/does-metabolism-matter-in-weight-loss	https://en.wikipedia.org/wiki/Phentermine	https://betterme.world/articles/where-do-you-lose-weight-first/	https://www.tandfonline.com/doi/pdf/10.1080/02841860152703454	https://www.pinterest.com/pin/255579347583900391/	https://www.asweetpeachef.com/meal-prep-for-weight-loss/	https://www.bicycling.com/health-nutrition/a25683209/does-exercise-lower-blood-pressure/	https://www.mercyhomecare.com/health-fitness/zoloft-and-wellbutrin-d0E-weight-loss/	https://www.medicalnewstoday.com/articles/320646	https://www.mahoganysalonandspa.com/Strongest-Supplement-At-Gnc/Waist-Beads/For-Weight/Loss-Amazon_E63f5d/	https://cherierivas.com/2018/03/15/weight-loss-is-not-linear/	https://health.ucdavis.edu/food-nutrition/pdf/Weight%20Loss%20-%20Helpful%20Tips.pdf	https://muenstermilling.com/concerned-cats-unplanned-weight-loss/	https://www.globenewswire.com/en/news-release/2021/03/28/2200388/0/en/Custom-Keto-Diet-Reviews-2021-A-Detailed-Report-On-The-Keto-Weight-Loss-Program-Reviewed-By-ConsumersCompanion.html	https://www.luxefitness.com/blogs/diet/how-to-get-rid-of-cellulite-5-easy-and-effective-exercises	https://www.rd.com/list/how-to-lose-weight/	https://www.thehealthedgepodcast.com/effortless-weight-loss-hypnosis/	https://www.verywellfit.com/how-to-fix-loose-skin-after-weight-loss-3496411	https://www.andiemitchell.com/my-postpartum-weight-loss-journey/	https://www.xyngular.com/en/products/systemrecipes/easy-tofu-scramble-recipe/	https://www.riverfronttimes.com/stlouis/fast-weight-loss-pills-top-5-diet-supplements-guaranteed-to-work/Content?oid=35189762	https://www.pinterest.com/pattykinsella/best-weight-loss-tools/	https://breakingmuscle.com/workouts/workouts-for-fat-loss-after-40	https://myidealbodyimage.com/medical-weight-loss	https://www.livestrong.com/article/13729555-nonfood-weight-loss-rewards/	https://en.wikipedia.org/wiki/Dieting	https://www.amg-gi.com/services/non-surgical-weight-loss	https://iapam.com/mic-injections	https://familyfoodandtravel.com/shark-tank-keto-pills	https://tanita.eu/blog/muscle-density-vs-fat/	https://www.health.com/beauty/21-causes-of-hair-loss-and-what-you-can-do-about-it	https://nebula.org/blog/optavia-review/	https://www.loveloveloveblog.com/how-to-lose-weight-while-breastfeeding/	https://www.laweekly.com/phentermine-online/	https://www.profileplan.com/healthy-living/weight-loss-transformation/	https://www.shutterstock.com/search/before+and+after+weight+loss	https://www.medicalnewstoday.com/articles/303409	https://www.yesicansleep.com/why-treating-osa-will-help-you-lose-weight/	https://www.verywellfit.com/how-to-tighten-loose-skin-without-surgery-3495174	https://www.oregonweightlosssurgery.com/insurance	https://www.slideshare.net/NetworkPR85/hcg-diet-canton-ga	https://theconversation.com/essays-on-health-how-food-companies-can-sneak-bias-into-scientific-research-65873
35	https://www.aphcv.org/14fEslwX-weight/best-weight-loss-pills-that-actually-work-Noo0cu	https://www.healthyfood.com/advice/weight-loss-tips-for-men/	https://www.yourbariatricsurgeryguide.com/insurance/	https://www.today.com/health/how-lose-weight-your-30s-6-habits-start-now-t112351	https://www.popsugar.com/fitness/Weight-Loss-Breakfast-Recipes-38866558	https://laurengleisberg.com/available-now-weight-training-plan-2021/	https://www.pregnancybirthbaby.org.au/losing-weight-after-birth-safely	https://www.hmrprogram.com/resources/staying-on-track/myth-of-slow-steady-weight-loss	https://www.discovermagazine.com/sponsored/best-weight-loss-pills-in-2020-a-complete-guide	https://www.apa.org/science/about/psa/2018/05/calorie-deprivation	https://medicalxpress.com/news/2021-02-unexpected-weight-loss-breast-cancer.html	https://www.holodia.com/vr-fitness-blog/beginners-have-to-try-this-weight-loss-elliptical-workout/	https://www.nutrisystem.com/	https://www.urmc.rochester.edu/encyclopedia/content.aspx?contenttypeid=56&contentid=DM300	https://www.bannerhealth.com/healthcareblog/better-me/are-my-antidepressants-making-me-gain-weight	https://en.wikipedia.org/wiki/Phentermine	https://restaurant-valentino.de/Nutritious-meals/waist_beads_for_weight_loss-opt/	https://legionathletics.com/stopped-losing-weight/	https://myphdweightloss.com/	https://www.prestigeanimalhospital.com/services/cats/blog/cat-obesity-how-help-your-cat-lose-weight	https://vitagene.com/blog/keto-diet/	https://repeller.com/cure-cellulite/	https://www.chg.org/vnpcelFV-weight/61qwilf-almased-diet-for-weight-loss	http://thekeyhypnosis.com/	https://www.washingtonpost.com/national/health-science/the-disturbing-links-between-too-much-weight-and-several-types-of-cancer/2019/04/12/b43c4e68-5a1d-11e9-842d-7d3ed7eb3957_story.html	https://www.healthline.com/health/weight-loss/signs-of-weight-loss	https://www.tofutoday.com/do-you-know-the-role-of-tofu-in-weight-loss/	https://www.keystonecardiology.com/blog/weight-loss-and-medications-types-and-their-side-effects-part-2	https://www.mercyweightmanagement.com/tools-and-resources/weight-loss-tools.aspx	https://www.developgoodhabits.com/fat-burning-workouts/	https://optionsmedicalweightloss.com/glenview-location/	https://how-to-lose-weight.com/non-food-rewards/	https://www.today.com/health/how-lose-weight-doctor-names-best-healthy-diet-weight-loss-t170427	https://www.owensborohealth.org/services/bariatric-surgery/surgical-weight-loss-options-/	https://www.cbsnews.com/news/weight-loss-shot-passes-second-safety-study/	https://cpaesthetic.com/On/37208ddf36_Best-Weight-Loss-Pill-On-Shark-Tank/	https://www.shawacademy.com/blog/fat-loss-v-weight-loss/	https://www.coveyclub.com/blog_posts/weight-gain-hair-loss-sweating-you-might-have-thyroid-disease/	https://www.anabolicaliens.com/blog/optavia-diet-reviews	https://www.healthymummy.co.uk/breastfeeding/lose-weight-safely-while-breastfeeding/	https://www.aphcv.org/E5eembop-weight/t1srZw2-duromine-weight-loss-pills-side-effects	https://www.prevention.com/weight-loss/g23066927/celebrity-weight-loss-before-after/	https://ocweightlosscenters.com/before-and-after-weight-loss/	https://www.jennycraig.com/	https://www.sleep-apnea-guide.com/sleep-apnea-and-weight-loss.html	https://www.ucihealth.org/blog/2017/04/weight-loss-surgery	https://blog.chsbuffalo.org/insurance-cover-bariatric-surgery/	https://prestigemedicalgroup.org/	https://www.cosmopolitan.com/uk/body/health/a34759595/weight-bias-healthcare/
36	https://www.weightcrafters.com/news/hard-facts-about-weight-loss-medication/	https://www.audible.com/pd/Weight-Loss-for-Beginners-The-Recipe-and-Motivation-Hacks-for-Men-and-Women-to-Lose-Weight-Fast-Well-Correctly-and-Keep-It-off-After-50-Without-Dieting-and-with-the-Right-Habits-Audiobook/B07KGL7MNW	https://www.yourbariatricsurgeryguide.com/medical-weight-loss/	https://www.more.com/lifestyle/exercise-health/nine-cold-hard-weight-loss-truths-you-need-hear/	https://www.the-sun.com/lifestyle/65221/weight-loss-top-tips-to-maximise-fat-burning-first-thing-and-the-best-breakfasts-for-dieters/	https://www.sisinshape.com/sisters-in-shape-blog/2016/9/a-workout-plan-for-your-body-type-hard-to-lose-weight	https://www.youtube.com/watch?v=8XG8oDeRy4g	https://enlivenfitness.com/blog/95931/Want-to-lose-weight-yesterday-Here-s-why-you-should-take-it-slow-	https://connect.cehd.umn.edu/aqd80fh-weight/diet-pills-comparable-to-phentermine-47pws5Lw	https://www.sciencedaily.com/releases/2014/12/141216212047.htm	https://ascopubs.org/doi/full/10.1200/JOP.2017.025221	https://www.myprotein.com/thezone/nutrition/weight-loss-beginners-losing-weight/	https://health.usnews.com/best-diet/best-weight-loss-diets	https://www.sleepfoundation.org/sleep-apnea/weight-loss-and-sleep-apnea	https://www.healthcentral.com/article/how-to-lose-the-antidepressant-weight-gain	https://www.cosmopolitan.com/health-fitness/a26067574/diet-pills-side-effects-phentermine-weight-loss/	https://blog.iqoption.com/apYgdEza-weight/waist-beads-for-weight-loss-9hE5IveX	https://www.popsugar.com/fitness/My-Weight-Loss-Progress-Normal-44683209	https://medlineplus.gov/diets.html	https://www.dailypaws.com/cats-kittens/cat-nutrition/cat-weight-management/cat-losing-weight	https://www.menshealth.com/nutrition/g24433653/keto-diet-apps/	https://www.mindbodygreen.com/0-5479/7-Tips-to-Naturally-Reduce-Cellulite.html	http://www.snowknows.com/weight_loss-pills/doctor-best-weight-loss/	http://www.cnn.com/2014/08/18/health/weight-loss-julie-evans/index.html	https://www.verywellfamily.com/the-connection-between-fertility-and-weight-1960251	https://www.profileplan.com/success-stories/weight-loss-journey/	https://www.slimfast.co.uk/recipes/veggie-recipes/Tofu-Stir-fry	https://www.newyorker.com/tech/annals-of-technology/diet-drugs-work-why-wont-doctors-prescribe-them	https://www.shape.com/weight-loss/tips-plans/best-free-apps-help-you-lose-weight	https://www.planetfitness.com/taxonomy/term/236	https://www.vanderbilthealth.com/program/medical-weight-loss	https://dollarsprout.com/get-paid-to-lose-weight/	https://www.youtube.com/watch?v=qllG9Z1rSD4	https://panhandleweightlosscenter.com/weight-loss/	https://elevationweightloss.com/diet-shots/b-vitamins-injections	https://www.supplement-scams.com/shark-tank-diet-pill-scam/	https://journals.lww.com/nsca-scj/Fulltext/2020/10000/Body_Recomposition__Can_Trained_Individuals_Build.3.aspx	https://www.medicalnewstoday.com/articles/321590	https://www.mamaronecklibrary.org/NV9ymiHK-weight/pT6ulZ8q-optavia-weight-loss	https://intermountainhealthcare.org/blogs/topics/intermountain-moms/2015/03/how-can-i-lose-weight-while-breastfeeding/	https://lilburnballet.org/lktrlv-weight/kvz7P48-weight-loss-pill-duromine	https://www.womansday.com/health-fitness/g5/10-incredible-weight-loss-transformations-99576/	https://www.houstonweightloss.com/reviews/	https://www.health.harvard.edu/blog/weight-loss-for-life-the-dietfits-study-2018040913595	https://nutritionstudies.org/treating-sleep-apnea-with-diet-and-lifestyle/	https://www.bonsecourssurgicalweightloss.com/2016/01/gastric-balloon-procedure-helps-people-lose-weight-without-surgery/	https://uihc.org/health-topics/bariatric-surgery-and-insurance-faqs	https://reviews.birdeye.com/quick-weight-loss-157274737125555	https://thedecisionlab.com/insights/health/can-money-buy-good-health-rct-of-financial-incentives-for-weight-loss/
37	https://www.nebraskamed.com/weight-loss/medications-and-your-weight	https://www.ncbi.nlm.nih.gov/pmc/articles/PMC5313337/	https://ifp.healthnetcalifornia.com/content/dam/centene/healthnet/pdfs/general/ca/ifp/ca-dp-lose-weight-eng.pdf	https://philmaffetone.com/six-reasons-weight-loss-is-so-darn-difficult/	https://www.marieclaire.co.uk/life/food-drink/6-fat-burning-breakfasts-to-start-your-day-with-82001	https://experiencelife.lifetime.life/article/lift-to-lose-weight/	https://www.beachbodyondemand.com/blog/how-lose-baby-weight	https://legionathletics.com/rapid-weight-loss/	https://balancechicago.com/rStHwi-weight/xjpf9b-over-the-counter-diet-pills-comparable-to-phentermine	https://www.instantknockout.com/ik/where-will-you-lose-fat-first/	https://www.cancersupportcommunity.org/article/weight-change	https://www.healthshots.com/fitness/weight-loss/7-weight-loss-exercises-for-beginners-for-2021/	https://www.nhs.uk/live-well/healthy-weight/how-to-diet/	https://www.news-press.com/story/news/2014/03/24/diet-cardiovascular-exercise-weight-loss-affect-blood-pressure/6826985/	https://diet.lovetoknow.com/diets-health-conditions/zoloft-weight-loss	https://etcphysicaltherapy.com/Plans-pdf/Adv-diet_pills_similar_to_phentermine_over_the_counter/	https://www.mercurynews.com/2012/07/31/african-waist-beads-age-old-tradition-makes-modern-day-statement/	https://www.quora.com/Weight-loss-is-not-linear	https://www.umassmed.edu/contentassets/5fa88184f3a441e7b61ac8e256ea5ef7/myths.pdf	https://appanashapetclinic.com/wp-content/uploads/2019/06/cat-weight-loss-form-2013.pdf	https://www.trifectanutrition.com/blog/1200-calorie-keto-meal-plan-full-14-day-menu	https://fitlifebrands.com/articles/the-7-dreadful-causes-of-cellulite-and-how-to-permanently-reduce-it/	https://www.pinterest.com/aseong0744/motivational-phases-weight-loss/	https://burbankhypnosis.com/programs/hypnosis-weight-loss/	https://www.thecardiologyadvisor.com/home/topics/prevention/does-your-patients-wearable-fitness-tracker-increase-likelihood-of-attaining-weight-loss-goals/	https://www.coxhealth.com/services/weight-loss/journeys-weight-management-program/	https://www.doctoroz.com/diet-nutrition/roasted-tofu-tempeh-recipe	https://dlife.com/weight-loss-drugs/	https://www.upmc.com/services/south-central-pa/bariatrics/resources/tools	https://www.lifehack.org/846372/weight-loss-exercise-plan	https://www.soundmedicalweightloss.com/	https://dot2trot.com/tag/weight-loss-rewards/	https://www.heart.org/en/healthy-living/healthy-eating/losing-weight	https://www.weightlossoptions.ca/	https://www.callaslimspa.com/programs-services/weight-loss-injections/lipotropic-injections/	https://www.youtube.com/watch?v=UWNBeiJGN_M	https://www.fitbod.me/blog/skinny-fat-cut-or-bulk	https://www.stlukesonline.org/health-services/health-information/health-topics/hair-loss-after-weight-loss-surgery	https://baig.com.mx/0tdy6/7ec801-shakes-similar-to-optavia	https://justsimplymom.com/2020/04/24/how-i-lost-all-the-post-baby-weight-while-breastfeeding/	https://www.pecarstvo-turk.si/tosyf	http://best-hashtags.com/hashtag/weightlosstransformation/	https://www.insider.com/healthy-fat-weight-loss-diet-tips-how-to-eat-lessons-2019-6	http://www.exercise4weightloss.com/free-weight-loss-programs.html	https://www.youtube.com/watch?v=qX4bM7M2C7Q	https://slimwithoutsurgery.co.uk/	https://www.stlouisbariatrics.com/payment-options/insurance-options/	https://www.healthgrades.com/find-a-doctor/georgia/best-doctors-for-obesity-in-canton	https://www.health.harvard.edu/blog/addressing-weight-bias-in-medicine-2019040316319
38	https://theaspenclinic.com/what-weight-loss-pills-actually-work/	https://paleoleap.com/men-know-testosterone-weight-loss/	https://www.uhc.com/individual-and-family/member-resources/health-care-programs/real-appeal	https://www.greenwichdocs.com/blog/why-is-weight-loss-maintenance-difficult	https://www.bbcgoodfood.com/recipes/collection/low-calorie-breakfast-recipes	https://www.setforset.com/blogs/news/9-at-home-workout-plans-for-muscle-strength-fat-loss	https://www.coachmag.co.uk/weight-loss/7212/shed-baby-weight-with-this-post-pregnancy-diet	https://www.cnet.com/health/nutrition/why-cant-i-lose-weight/	https://www.health.go.ug/weight_loss-pills/over-the-counter-diet-pills-comparable-to-phentermine/	https://www.webmd.com/diet/news/20161014/how-your-appetite-can-sabotage-weight-loss	https://thedacare.org/news-and-events/healthy-living/weight-loss-after-50-goes-a-long-way-in-lowering-breast-cancer-risk/	https://www.fitnesschat.co/workout-routines-for-beginners/	https://brightside.me/inspiration-health/15-fat-burning-foods-to-fire-up-your-weight-loss-720460/	https://www.eatthis.com/what-happens-body-lose-50-pounds/	https://www.rxlist.com/zoloft-side-effects-drug-center.htm	http://ynru.karategravina.it/phentermine-supplements.html	https://www.reddit.com/r/keto/comments/ivn236/nsvsuccess_with_tracking_weight_loss_with_waist/	https://pacificsymposium.org/weight-loss/weight-loss-is-not-linear-what-is-fat-for.html	https://www.target.com/c/nutrition-weight-loss-health/-/N-5xu0d	https://www.gallant.com/blog/what-does-it-mean-if-your-cat-is-losing-weight/	https://www.ketoforindia.com/indian-keto-diet-plan/	https://www.eqbalancehhi.com/get-rid-of-cellulite	https://www.thesaurus.com/browse/lose%20weight	https://www.menshealth.com/health/a35342845/hypnosis-for-weight-loss/	https://health.usnews.com/wellness/food/articles/how-us-news-ranks-best-diets	https://www.totallytailgates.com/weigh-wednesday-week-3-weight-loss-journey/	https://www.goodhousekeeping.com/food-recipes/healthy/g2319/vegetarian-tofu-recipes/	https://journals.lww.com/co-endocrinology/Fulltext/2015/04000/Medications_for_weight_loss.5.aspx	https://www.freedieting.com/weight-loss-tools	https://observer.com/2021/02/best-home-workouts-2021-top-fitness-exercise-plan-programs/	https://horizonweightloss.com/	https://www.sharecare.com/health/dieting-for-weight-loss/how-reward-stay-diet	https://www.sciencedaily.com/news/health_medicine/diet_and_weight_loss/	https://www.charleston.va.gov/services/bariatric/options.asp	https://www.symonettweightloss.com/services/combo-shots	https://connect.cehd.umn.edu/QsEANyy-weight/ghC2xX-shark-tank-weight-loss-pill-episode	https://www.silversneakers.com/blog/weight-loss-lose-fat-not-muscle/	https://www.leaf.tv/articles/does-hair-grow-back-after-stress-or-dieting/	https://dobbsferrylibrary.org/KQpdhN-weight/vFxswcgV-optavia-diet	https://www.thehealthymommy.com/everything-breastfeeding-weight-loss/	https://dobbsferrylibrary.org/7cvcpi-weight/weight-loss-pills-nz-duromine-t7P9vYu5	https://www.goodhousekeeping.com/health/diet-nutrition/g4952/before-after-weight-loss/	https://www.quora.com/What-are-some-great-before-after-weight-loss-photos	https://www.womenshealthmag.com/weight-loss/a19976103/best-weight-loss-apps/	https://www.helpguide.org/articles/sleep/sleep-apnea.htm	https://www.angelcabanmd.com/7-reasons-pre-bariatric-surgery-liquid-diet/	https://www.princetonhcs.org/care-services/institute-for-surgical-care/the-center-for-bariatric-surgery-and-metabolic-medicine/resources/articles-tips/digging-deeper-insurance-for-bariatric-surgery	https://www.manta.com/c/mtw2pjp/weight-loss-enterprises-inc	https://www.businessgrouphealth.org/en/topics/blog/obesity-whats-bias-got-to-do-with-it
39	https://www.healthstatus.com/health_blog/plan-for-weight-loss/are-weight-loss-pills-safe-and-do-they-actually-work/	https://www.goodrx.com/blog/the-weight-loss-guide-for-men/	https://www.livestrong.com/article/535205-weight-loss-programs-covered-by-united-healthcare-insurance/	https://qz.com/1169082/thin-people-dont-understand-this-crucial-truth-about-losing-weight/	https://www.nhs.uk/live-well/eat-well/healthy-breakfasts-recipes/	https://observer.com/2021/02/best-home-workouts-2021-top-fitness-exercise-plan-programs/	https://8fit.com/fitness/postpartum-weight-loss-how-and-when-to-start-losing-baby-weight/	https://health.clevelandclinic.org/why-it-really-is-harder-for-women-to-lose-weight-and-what-to-do/	https://etcphysicaltherapy.com/Health-online/diet_pills_comparable_to_phentermine-P6u/	https://www.mayoclinic.org/healthy-lifestyle/weight-loss/in-depth/south-beach-diet/art-20048491	https://www.hopkinsmedicine.org/news/newsroom/news-releases/remote-coaching-can-help-breast-cancer-survivors-achieve-healthy-weight-loss	https://www.nerdfitness.com/blog/beginner-body-weight-workout-burn-fat-build-muscle/	https://www.self.com/gallery/20-superfoods-slideshow	https://www.thorne.com/take-5-daily/article/what-s-the-connection-understanding-how-weight-affects-blood-fats	https://healthunlocked.com/weight-loss-support/posts/139010595/zoloft-and-diet-pills	https://loseweightcincy.com/weight-loss-medications-after-phentermine/	https://www.lipstickalley.com/threads/waist-beads-for-weight-loss.3919406/	https://www.thehealthy.com/weight-loss/losing-weight-doctors-wish-you-knew/	https://nutritiondata.self.com/topics/dieting-weight-loss	https://pets.thenest.com/causes-rapid-weight-loss-older-cats-4628.html	https://www.ruled.me/keto-diet-meal-plan/	https://gethealthyu.com/7-best-exercises-to-reduce-cellulite/	http://rcmcmedicalcenter.com/wp-includes/comment-rvy.php?id=for-ielts-grammar-essay	https://www.healthjourneys.com/audio-library/weight-loss-fitness	https://www.houstonmethodist.org/blog/articles/2020/jun/obesity-and-covid-19-can-your-weight-alone-put-you-at-higher-risk/	https://www.healthshots.com/fitness/weight-loss/from-fat-to-fit-what-losing-22-kilos-in-5-months-taught-me-about-the-power-of-endurance/	https://www.prevention.com/food-nutrition/recipes/a20516950/tofu-curry/	https://www.unimedcenter.com/medical-weight-loss/weight-loss-medications/	https://www.topfitnesspod.com/blog/bod-pod-maryland/weight-loss-tools-bod-pod-test-and-a-simple-meal-plan/	https://www.usatoday.com/story/life/2019/02/23/best-workouts-lose-weight-build-muscle-and-get-abs/2928264002/	https://www.houstonweightloss.com/	https://www.newsweek.com/amplify/healthywage-money-rewards-weight-loss	https://www.pritikin.com/your-health/healthy-living/eating-right/1720-healthy-meal-plan-for-weight-loss.html	https://www.evergreenhealth.com/weight-loss	https://simply-slim.com/blog/posts/do-lipotropic-injections-work-for-weight-loss/	https://news.yahoo.com/truth-those-shark-tank-keto-233000483.html	https://www.quickanddirtytips.com/health-fitness/exercise/should-you-lose-fat-and-build-muscle-at-the-same-time	https://www.headcovers.com/blog/5-unexpected-things-that-cause-hair-loss/	https://www.menshealth.com/nutrition/a28797141/optavia-diet-weight-loss/	https://diaryofafitmommy.com/5-real-ways-to-lose-weight-while-breastfeeding/	http://ourrouse.com.au/mukadu	http://transformations.christieclinic.com/wp-content/uploads/2012/08/T28-vs-Regular-Protocol.pdf	https://www.istockphoto.com/photos/before-and-after-weight-loss	https://www.npr.org/2019/12/26/676129278/choose-the-best-diet-for-you	https://www.pritikin.com/your-health/health-benefits/healthy-weight-loss/429-sleep-apnea-may-be-keeping-you-from-losing-weight.html	https://www.andiemitchell.com/weight-loss-surgery-isnt-the-easy-way-out/	https://clovisbariatrics.org/choosing-weight-loss-surgery/payment-and-insurance	https://www.bbb.org/us/ga/woodstock/category/weight-loss	https://abbylangernutrition.com/melaleuca-controlling-your-cravings-the-80s-way/
40	https://higginsweb.psych.columbia.edu/icMfq3c-weight/infinity-weight-loss-pills-floyd-nutrition-nKZaA	https://www.livestrong.com/article/376768-the-best-way-to-lose-weight-fast-for-men/	https://uihc.org/health-topics/bariatric-surgery-and-insurance-faqs	https://www.dummies.com/health/nutrition/why-losing-weight-is-so-hard/	https://thefoodiephysician.com/dining-with-doc-jump-start-your-day/	https://www.goodhousekeeping.com/health/fitness/a17348/lose-20-pounds/	https://www.amazon.com/Weight-loss-after-Child-birth-ebook/dp/B01ADJX1GW	https://www.foxnews.com/lifestyle/speed-up-weight-loss-with-these-12-expert-tips	https://www.mercyhomecare.com/keto_diet/over-the-counter-diet-pills-7rr-comparable-to-phentermine/	http://bonusoro.it/weight-loss-reddit.html	https://www.pancreaticcancer.org.uk/information/end-of-life-care-for-pancreatic-cancer/symptoms-towards-end-of-life/weight-loss-and-reduced-appetite/	https://medium.com/strength-book/weight-loss-basics-for-beginners-3c7fd10b05b5	https://www.today.com/health/how-lose-weight-doctor-names-best-healthy-diet-weight-loss-t170427	http://tentazionibycinziadiddi.it/60-second-trick-to-lower-blood-pressure.html	https://www.everydayhealth.com/drugs/zoloft	https://how-to-lose-weight.com/otc-appetite-suppressant-similar-phentermine/	https://thevictoryschool.org/weight-loss/weight-zb5jA-loss-beads	https://www.menshealth.com/weight-loss/a19537316/weight-loss-plateau/	https://www.trifectanutrition.com/blog/best-foods-for-weight-loss-according-to-science	https://www.petvet1.com/wp-content/uploads/2015/12/Weight-Loss-in-Cats-Overview.pdf	https://www.shape.com/weight-loss/tips-plans/keto-meal-plan-beginners-high-fat-diet	https://www.openfit.com/can-i-get-rid-of-cellulite-on-my-stomach	https://www.ncbi.nlm.nih.gov/pmc/articles/PMC511005/	https://bookshop.org/books/meditation-for-weight-loss-2-books-in-1-rapid-weight-loss-hypnosis-for-women-gastric-band-hypnosis-guided-meditations-and-over-500-positive/9781914033247	https://www.sciencedaily.com/releases/2019/09/190930114752.htm	https://www.cosmopolitan.com/health-fitness/advice/a41863/tips-for-losing-weight/	https://parade.com/1038309/lisamarcaurele-2/10-delicious-low-carb-tofu-recipes-to-trick-you-into-loving-tofu/	https://theslimmingclinic.com/our-weight-loss-treatments/prescription-weight-loss-medication-appetite-suppressants/	http://www.personal-nutrition-guide.com/free-weight-loss-tools.html	https://www.anytimefitness.com/ccc/getting-started/how-to-lose-weight-weight-loss-for-beginners/	https://drweightlossofatlanta.com/	https://uk.inbody.com/?blog=weight-loss-rewards-ideas	https://chanapdavis.medium.com/which-weight-loss-diet-is-best-b180eab6d284	https://atriumhealth.org/medical-services/prevention-wellness/weight-management/non-surgical-weight-loss	https://lknweightlossandwellness.com/vitamin-b12-shots-weight-loss/	https://www.aphcv.org/H5ghnhmd-weight/pzo35wSc-keto-diet-pills-endorsed-by-shark-tank	https://consumer.healthday.com/encyclopedia/weight-control-39/weight-gain-health-news-702/weight-lifting-to-lose-weight-644590.html	https://www.dermstore.com/blog/weight-loss-hair-loss/	https://parade.com/1025901/parade/optavia-diet/	http://www.forestlanepediatrics.com/wp-content/uploads/2017/05/FAQ-Dieting-and-breastfeeding.pdf	http://floodlighting.com/finybe	https://www.blackweightlosssuccess.com/category/before-and-after-photos/	https://www.amazon.com/Before-After-Living-Eating-Surgery/dp/0060567228	https://www.cdc.gov/healthyweight/losing_weight/index.html	https://www.sleepomaha.com/blog/tongue-fat-can-lead-to-sleep-apnea/	https://www.nebraskamed.com/weight-loss/non-surgical-medical-weight-loss/medical-weight-loss-without-surgery	https://www.laparosurgery.com/resources/insurance/	https://inara.sg/Ga/12056bd8_Management-Medical-Weight-Loss/Canton-Ga.htm/amp/	https://estudyassistant.com/biology/question6665361
41	https://balancechicago.com/6VsBgfHN-weight/rmtdb1Ij-what-weight-loss-pills-actually-work-fast	http://www.exercise4weightloss.com/weight-loss-for-men.html	https://www.bonsecourssurgicalweightloss.com/our-programs/does-insurance-cover-it/	https://diggdeepfit.com/2020/01/weight-loss-is-hard/	https://www.everydayhealth.com/january-jumpstart-challenge/recipe-rehab-6-go-to-breakfasts-for-weight-loss.aspx	https://www.greatestphysiques.com/workouts/weight-loss-workout-plan-for-men/	https://slate.com/human-interest/2019/04/cribsheet-newborn-infant-birth-weight.html	https://www.thehealthy.com/thyroid/slow-metabolism-medical-reasons/	https://www.mahoganysalonandspa.com/The-Best-Natural-Appetite-Suppressant/2970c581d5_Otc-Diet-Pill-Similar-To-Phentermine/	https://www.nbcnews.com/better/health/two-ways-measure-weight-loss-have-nothing-do-pounds-ncna818071	https://www.cambridge.org/core/journals/proceedings-of-the-nutrition-society/article/mechanisms-and-treatment-of-weight-loss-in-cancer/4EE07F0B5B67612E26C9C5EDE2AF9BA6	https://www.shape.com/fitness/workouts/weight-loss-workout-routine	https://www.healthifyme.com/blog/best-indian-diet-plan-weight-loss/	https://stanfordhealthcare.org/medical-conditions/healthy-living/obesity.html	https://www.nhs.uk/medicines/sertraline/	https://www.riverfronttimes.com/stlouis/phentermine-online-weight-loss-clinic-review-where-to-buy-best-prescription-diet-pills/Content?oid=35230944	https://www.lacostadentaltx.com/?blog=waist-beads-for-weight-loss/	https://www.facebook.com/ushasingh1712/videos/weight-loss-is-not-linear-processlet-us-make-difference-by-changing-healthy-life/1084628538643986/	https://www.ndtv.com/health/weight-loss-diet-essential-nutrients-you-need-for-losing-weight-quickly-2098994	https://www.catastrophicreations.com/healthy-weight-loss-for-cats/	https://en.wikipedia.org/wiki/Ketogenic_diet	http://blog.skinauthority.com/myth-you-can-get-rid-of-cellulite/	https://clintoncountydailynews.com/d9wCTdLk-weight/brian-Ivhyigl-stelter-weight-loss	https://bookshop.org/books/rapid-weight-loss-hypnosis-guide-to-burn-fat-and-avoid-food-addiction-through-self-hypnosis-hypnotherapy-personal-affirmations-hypnotic-gastri-9781801091305/9781801091305	https://www.pennmedicine.org/updates/blogs/metabolic-and-bariatric-surgery-blog/2019/may/is-bariatric-surgery-safe	https://www.dietdoctor.com/sign-up-today-to-start-your-fall-weight-loss-journey	https://www.wellplated.com/tofu-stir-fry/	https://www.amazon.com/Best-Sellers-Health-Personal-Care-Weight-Loss-Supplements/zgbs/hpc/3775151	https://diyactive.com/you-got-this-5-weight-loss-tools-you-already-have/	https://www.amazon.com/Lose-Weight-Men-30-Days/dp/B088BB893F	https://www.weightlossandvitality.com/	https://www.ahchealthenews.com/2017/09/07/5-calorie-free-ways-reward-weight-loss/	https://www.pinterest.com/pin/322992604508552472/	https://www.emeraldpediatricandfamilyclinic.com/blog/non-surgical-weight-loss-options/	https://www.chicagoweightlossclinic.com/weight-loss/lipotropic-injections/	https://www.themorningbulletin.com.au/news/shark-tank-extreme-diet-business-slammed/3214226/	https://macrosinc.net/nutriwiki/can-you-lose-fat-and-gain-muscle-simultaneously/	https://thebaldgent.com/weight-loss-hair-loss/	https://www.purewow.com/wellness/what-is-the-optavia-diet	https://www.amazon.com/Well-Lose-Weight-While-Breastfeeding/dp/0345492595	https://duromine.org/alternative/	https://www.thehealthymommy.com/10-mind-blowing-weight-loss-mom-body-transformations/	https://www.awaken180weightloss.com/before-and-after/	https://apps.apple.com/us/app/my-diet-coach-weight-loss/id552341639	https://www.usa.philips.com/c-e/hs/better-sleep-breathing-blog/better-sleep/want-to-lose-weight.html	https://flabfix.com/morbidly-obese-weight-loss-plan-without-surgery/	https://www.westernbariatricinstitute.com/does-medicaid-cover-weight-loss-surgery/	https://www.mdwls.com/weight-loss-clinic-in-kennesaw-ga/	https://www.mdedge.com/jcomjournal/article/147110/obesity/encouraging-use-myfitnesspal-app-does-not-lead-weight-loss
42	https://www.theguardian.com/lifeandstyle/2018/nov/03/diet-pills-danger-sweat-heart-attack-weight-loss-rhiannon-lucy-cosslett	https://doctorsweightlosscenterofcary.com/weight-loss-programs/weight-loss-for-men/	https://www.upmc.com/services/south-central-pa/bariatrics/process/insurance-faqs	https://nuts.com/healthy-eating/weight-loss-aging	https://timesofindia.indiatimes.com/life-style/health-fitness/weight-loss/weight-loss-7-delicious-breakfast-ideas-under-200-calories/photostory/79451736.cms	https://www.freetrainers.com/	https://fortyyoung.com/post-pregnancy-fitness-tips/	https://www.verywellfit.com/how-long-does-it-take-to-see-weight-loss-results-4109365	https://www.crccs.com/weight-loss-prescription-phentermine/	https://www.thedailyworld.com/marketplace/best-weight-loss-pills-2021-do-they-work-how-to-avoid-scams/	https://www.macmillan.org.uk/cancer-information-and-support/treatment/coping-with-treatment/changes-in-weight	https://www.beautybites.org/one-week-beginner-workout-plan-women-to-lose-weight/	https://www.womenshealthmag.com/weight-loss/a20052572/healthy-dinner-recipes-0/	https://www.everydayhealth.com/hypertension/treatment/fitness-experts-share-top-workouts-people-with-high-blood-pressure/	https://gescoworld.com/Hunger-Suppressant-Foods/Wellbutrin-With-Zoloft-Weight-Loss_B550c20c55.html	https://gescoworld.com/The/F72287bbb_Over/The-Counter-Diet/Pill-Comparable-To-Phentermine.html	https://www.beatnation.co/ketodiet/weight-loss-drug_Keto	https://vimeo.com/509977532	https://www.nhsinform.scot/healthy-living/food-and-nutrition/healthy-eating-and-weight-loss/how-to-lose-weight-safely	https://cats.lovetoknow.com/Feline_Weight_Loss	https://highkey.com/blogs/keto101/keto-diet-for-beginners-the-different-types-of-keto	https://www.medicinenet.com/how_do_i_get_rid_of_the_cellulite/ask.htm	https://blog.myfitnesspal.com/5-reasons-why-protein-is-good-for-weight-loss/	https://www.audiobooks.com/audiobook/rapid-weight-loss-hypnosis-for-women-rapid-weight-loss-with-powerful-hypnosis-positive-affirmations-motivation-and-meditation-slim-down-naturally-stop-emotional-eating-and-stop-sugar-cravings-new/435877	https://www.womenshealth.gov/healthy-weight/weight-fertility-and-pregnancy	https://www.womenshealthmag.com/weight-loss/a29872439/inspiring-weight-loss-transformations/	https://thebeet.com/the-vegstart-diet-recipe-tropical-tofu-salad-for-lunch/	https://allcarefamilymed.com/obesity-treatment	https://bvretreat.com/blog/top-5-tools-for-measuring-weight-loss	https://transformhq.com/at-home-workout-weight-loss-plan/	https://www.chesapeakeweightloss.org/	https://www.chatelaine.com/health/fitness/lose-weight-by-changing-the-way-you-reward-yourself/	https://familydoctor.org/what-you-should-know-before-you-start-a-weight-loss-plan/	https://www.mercy.com/health-care-services/bariatrics-medical-weight-loss	https://www.babcockhealthandwellnessclinic.com/weight-loss/vitamin-weight-loss.aspx	https://ketogenic.com/shark-tank-keto-scam/	https://www.ndtv.com/health/is-fat-loss-the-same-as-weight-loss-heres-what-nutritionist-nmami-agarwal-has-to-say-2176918	https://us.modiushealth.com/blogs/news/is-there-a-relationship-between-weight-loss-hair-loss	https://www.metro.us/what-is-the-optavia-diet-and-should-you-try-it-to-lose-weight/	https://www.refinery29.com/en-gb/breastfeeding-weight-loss	https://higginsweb.psych.columbia.edu/j5xt81N0-weight/weight-loss-pills-nz-duromine-i7gGVyz	https://fitfolk.com/weight-loss-transformation/	https://mynbce.org/dGZ6-weight/saxenda-weight-loss-before-Bo72-and-after	https://www.gnc.com/weight-loss-diet/diet-hq.html	https://sleepapneacedarcity.com/sleep-apnea-and-your-weight/	https://www.americanboardcosmeticsurgery.org/procedure-learning-center/non-surgical/fat-reduction/	https://www.wliaz.com/contents/patient-resources/insurance-information	https://superiorhealthcarega.com/services/best-medical-weight-loss-woodstock-and-canton-ga/	https://www.nursingce.com/ceu-courses/weight-bias-healthcare
43	https://www.reddit.com/r/NoStupidQuestions/comments/1yll71/do_weight_loss_pills_actually_work/	https://www.almased.com/blog/all-blogs/mens-health/5-of-the-best-weight-loss-tips-for-men	https://www.hurleymc.com/services/bariatric-center/insurance/	https://www.fitnessblender.com/articles/workplace-weight-loss-why-its-hard-to-lose-weight-at-work	https://www.silversneakers.com/blog/weight-loss-breakfast-ideas/	https://www.nbcnews.com/better/30-day-workout-plans	https://www.happyfamilyorganics.com/learning-center/mama/strategies-for-effective-postpartum-weight-loss/	https://www.mensjournal.com/health-fitness/what-worked-for-me-an-mj-reader-on-marathon-training-and-losing-85-pounds/	https://www.health.com/condition/drug-addiction/phentermine-weight-loss-addiction	https://www.firstforwomen.com/posts/diet/how-to-reset-your-weight-set-point-166586	https://time.com/5750691/weight-loss-breast-cancer/	https://www.dummies.com/health/exercise/cardio/following-a-cardio-plan-for-weight-loss/	https://www.myfooddata.com/articles/low-calorie-foods.php	https://www.aafp.org/afp/2015/0601/p772.html	https://www.lacostadentaltx.com/?blog=weight-loss-on-zoloft	https://healthcare.utah.edu/weight-management/weight-loss-medication.php	https://dobbsferrylibrary.org/jfRZtj-weight/do-laxative-pills-work-weight-loss-JachqOmu	https://pubmed.ncbi.nlm.nih.gov/2400202/	https://www.muscleandfitness.com/nutrition/healthy-eating/28-days-meal-plan-lean-muscle/	https://www.bartonheights.com/blog/fat-cat-skinny-cat-when-to-worry-about-your-pets-weight-loss/	https://www.t3.com/us/features/keto-1-week-diet-plan	http://news.bbc.co.uk/2/hi/health/4797317.stm	https://www.letsrun.com/forum/flat_read.php?thread=8096992	https://www.chaucersbooks.com/book/9781801575935	https://www.healio.com/news/endocrinology/20200717/lifestyle-factors-predict-likelihood-of-diet-changes-after-type-2-diabetes-diagnosis	https://www.secondnature.io/us/guides/exercise/walking-for-weight-loss	https://www.dietdoctor.com/recipes/crispy-marinated-tofu	https://www.medscape.com/answers/123702-11575/what-are-the-fda-approved-medications-for-weight-loss	https://www.ogdenclinic.com/specialties/medical-weight-loss/weight-loss-tools	https://betterme.world/articles/weight-loss-workout-plan-for-men/	https://www.nuvidarx.com/	https://simple.life/blog/staying-motivated-to-lose-weight/	https://www.jennycraig.com/	https://www.promedica.org/services-and-conditions/weight-loss	https://beautyloungemedspa.com/medical-weight-loss	https://myholisticdocs.com/Keto-Fast-Shark-Tank_D62e44/	https://www.yahoo.com/now/youre-gaining-weight-experts-explain-183401169.html	https://www.obesityaction.org/community/article-library/weight-loss-surgery-nutrition-and-hair-loss/	https://www.thelist.com/180325/the-truth-about-the-optavia-diet/	https://milkdust.com/how-to-lose-belly-fat-while-breastfeeding/	https://www.weightcrafters.com/news/hard-facts-about-weight-loss-medication/	https://pagesix.com/article/the-craziest-celebrity-weight-loss-transformations-of-all-time/	https://mynbce.org/dGZ6-weight/ephedrine-weight-loss-2tC-before-and-after	https://www.redbookmag.com/body/healthy-eating/g4014/best-weight-loss-programs-women/	https://www.hopkinsmedicine.org/endoscopic-weight-loss-program/conditions/obstructive_sleep_apnea.html	https://baribuilder.com/blog/loose-skin-after-weight-loss-surgery/	https://www.humana.com/medicare/bariatric-surgery	https://gescoworld.com/Gnc-Energy-Pills-That-Work/8d5bffba4_Pain-Management/Weight-Loss-Canton-Ga.html	https://www.emilyprogram.com/blog/weight-stigma-and-food-bias/
44	https://bonnebridges.com/wp-content/cache/tmpWpfc/indexold1.php	https://web.noom.com/blog/2019/07/weight-loss-diet-plan-for-men/	https://www.carecredit.com/weightloss/article/weight-loss-program-average-cost/	https://www.shape.com/weight-loss/tips-plans/reasons-youre-not-losing-weight-gym	https://momsecrets.co/keto-breakfast-recipes-weight-loss/	https://www.prevention.com/weight-loss/a20474562/best-weight-loss-exercises/	https://www.livestrong.com/article/13723876-postpartum-weight-loss-story-100-pounds/	https://wellnessbecomesher.com/10-factors-that-could-slow-down-your-weight-loss/	https://www.health.harvard.edu/staying-healthy/weight-loss-drugs-and-your-heart	https://www.popsugar.com/fitness/How-Long-Does-Take-See-Results-After-Exercising-46179729	https://www.cancernetwork.com/view/study-detects-risk-of-cancer-due-to-unexpected-weight-loss-in-adults	https://www.nhs.uk/live-well/healthy-weight/12-tips-to-help-you-lose-weight/	https://www.pinterest.com/manda1926/weight-loss-food/	https://www.uchicagomedicine.org/forefront/health-and-wellness-articles/debunking-the-health-benefits-of-apple-cider-vinegar	https://kallergy.com/weight-lose/zoloft-weight-gain.html	http://dr-kleboth.at/wordpress/en-GB/2-over-the-counter-equivalent-to-adipex	https://hunt-partners.com/?ketodiet=waist-beads-weight-loss_Dietpill	https://www.verywellfit.com/reasons-its-hard-to-lose-weight-1231540	https://www.longdom.org/nutrition-weight-loss.html	https://www.caticles.com/how-to-get-a-cat-to-lose-weight/	https://www.womansworld.com/posts/diets/keto-collagen-anti-inflammatory-diet-170084	https://www.oldschoollabs.com/how-to-get-rid-of-cellulite/	https://www.amazon.com/Fat-Loss-Forever-Lose-KEEP-ebook/dp/B07MYWGSL5	https://www.chaucersbooks.com/book/9781801232548	https://www.statecollege.com/study-provides-scoring-system-to-predict-likelihood-of-diabetes-remission-after-weight-loss-surgery/	https://www.marathontrainingacademy.com/a-runners-weight-loss-journey	https://shriver.umassmed.edu/r5tzul-weight/hor9-healthy-tofu-recipes-for-weight-loss	https://www.medicinenet.com/script/main/art.asp?articlekey=42603	https://www.loseit.com/	https://trainerjosh.com/workouts/weight-loss-workout-plan-men/	https://annapolismedicalweightloss.com/	https://www.discovery.co.za/vitality/weight-loss-rewards	https://www.loseit.com/	https://www.lakegranburymedicalcenter.com/weight-loss-options	https://www.juvly.com/services/body/body-contouring/b12-fat-burning-injections/	http://integrosistemi.it/the-shark-tank.html	https://www.runnersworld.com/training/a20788809/losing-fat-gaining-muscle/	https://wimpoleclinic.com/blog/how-to-prevent-hair-loss-during-weight-loss/	https://abbylangernutrition.com/diet-review-the-optavia-program-could-the-cake-boss-be-wrong/	https://momlovesbest.com/breastfeeding-weight-loss-gain	https://balancechicago.com/Ljy4sAL-weight/wCAqZ-weight-loss-pill-duromine	https://www.amazon.com/Extreme-Transformation-Lifelong-Weight-Loss/dp/0316339504	https://www.wonderwall.com/celebrity/best-celebrity-bodies/celeb-weight-loss-revealed-31783.gallery	https://www.thehealthy.com/weight-loss/free-meal-planners/	https://lowtcenter.com/news-article/sleep-apnea-treatment-help-weight-loss/	https://www.theguardian.com/society/2017/may/18/swallowable-gastric-balloon-could-help-the-obese-lose-weight-without-surgery	https://www.tlcsurgery.com/payment-options/insurance-coverage/	https://www.psychologytoday.com/us/treatment-rehab/weight-loss/ga/canton	https://www.courierpostonline.com/story/life/2021/01/18/resolution-diet-january-quit-within-weeks-and-science-says-thats-ok/4157034001/
45	https://www.prevention.com/weight-loss/a29669855/best-weight-loss-pills/	https://www.weightlossresources.co.uk/weight_loss/advice/men-lose-weight.htm	https://healthcare.ascension.org/Ascension-Michigan-Weight-Loss-Programs/Verify-Insurance-Coverage	https://www.youtube.com/watch?v=orh1W0sxCQI	https://www.trimmedandtoned.com/94-healthy-delicious-weight-loss-paleo-breakfast-recipes/	https://www.muscleandperformance.com/training/the-three-month-fat-loss-plan-11090/	http://thepostpartumcure.com/5-easy-steps-to-start-losing-the-baby-weight-before-6-weeks-postpartum/	https://www.wth.org/blog/slow-steady-wins-the-weight-loss-race/	https://shriver.umassmed.edu/4hpkyQk-weight/over-the-counter-weight-loss-pills-similar-to-phentermine-QkUvH	https://www.consumeraffairs.com/nutrition/nutrition.htm	https://www.medpagetoday.com/hematologyoncology/breastcancer/83955	https://www.insider.com/running-for-weight-loss	https://www.redbookmag.com/body/healthy-eating/g2888/surprising-weight-loss-foods/	https://www.hackensackmeridianhealth.org/HealthU/2019/11/22/can-salt-help-improve-low-blood-pressure/	https://www.singlecare.com/blog/zoloft-side-effects-first-week/	https://www.mercyhomecare.com/Health/2zb-diet-pills-that-are-similar-to-phentermine/	https://hunt-partners.com/?ketodiet=waist-beads-for-weight-loss_Dietpill	http://www.thedvcc.com/blog/is-weight-loss-linear	https://www.pcrm.org/health-topics/weight-loss	https://www.wikihow.pet/Help-Your-Cat-Lose-Weight	https://www.physiciansweightlossofsouthflorida.com/advanced-keto-plan/	https://www.ninacolettadpm.com/blog/see-ya-cellulite-4-ways-to-reduce-those-dimples	https://www.amazon.com/Weight-Loss-Starts-Your-Brain/dp/0692988831	https://hypnosis.edu/aha/certification/weight-loss	https://www.livestrong.com/article/438395-the-percentage-of-people-who-regain-weight-after-rapid-weight-loss-risks/	https://www.health.com/weight-loss/tiktok-weight-loss	https://acleanbake.com/vegan-5-ingredient-baked-tofu/	https://www.medicinenet.com/diet_pills_weight_loss_drugs_suppressants/article.htm	https://www.pcmag.com/news/9-weight-loss-apps-to-help-you-shed-the-pounds	https://www.health.go.ug/weight_loss-pills/weight-loss-workout-plan-for-men/	https://atriumhealth.org/medical-services/prevention-wellness/weight-management/non-surgical-weight-loss	https://www.ncbi.nlm.nih.gov/pmc/articles/PMC4090383/	https://www.mensjournal.com/health-fitness/how-lose-weight/	https://www.sutterhealth.org/services/weight-loss	https://www.who.com.au/weight-loss-injections-what-is-the-cost	https://www.pinterest.com/pin/29625310033791746/	https://www.womenshealthmag.com/weight-loss/a19939245/habits-making-you-lose-muscle/	https://biointelligentwellness.com/what-causes-hair-loss-in-weight-loss-diet/	https://shriver.umassmed.edu/GsmBap-weight/p7klxa-optavia-diet	https://grazedandenthused.com/why-you-cant-lose-weight-breastfeeding/	http://colegioelfaro.webescuela.cl/befujuhup	https://coach.nine.com.au/fitness/10-of-the-biggest-weight-loss-transformations-of-all-time/bd44abaf-1821-4855-a3a3-7aa8d1b859a4	https://www.openfit.com/before-and-after-picture-weight-loss	https://www.jennycraig.com.au/weight-loss/	https://sleepapneawaxahachie.com/sleep-apnea-treatments/sleep-apnea-symptoms-your-health/sleep-apnea-weight/	https://www.dallasweightloss.com/weight-loss/non-surgical/	https://www.upmc.com/services/bariatrics/candidate/considerations	https://georgetownclinics.com/why-you-may-need-medical-weight-loss-in-atlanta/	https://www.frontiersin.org/research-topics/6658/the-implications-of-weight-bias-internalization
46	https://www.westword.com/storyhub/best-fat-burning-pills	https://www.muscleandfitness.com/nutrition/lose-fat/20-best-ways-lose-weight-fast/	https://www.nicholsonclinic.com/education-tools/additional-faq's	https://www.livescience.com/53942-weight-loss-biology.html	https://food.allwomenstalk.com/light-and-healthy-breakfasts-under-300-calories-to-help-you-lose-weight/	https://www.drworkout.fitness/fat-loss-gym-workout-plan-for-women-12-week-program/	https://sarahfit.com/intermittent-fasting-and-breastfeeding-is-it-a-good-idea-for-postpartum-weight-loss/	https://www.keranews.org/health-science-tech/2019-01-07/how-to-lose-weight-the-healthy-way-slow-and-steady-this-local-dietitian-says	https://www.richardlipmanmd.com/best-weight-loss-pills/	https://www.firstbaptistlc.org/zxYFngt-weight/DwtvzS-weight-loss-diet-programs	https://abbottfamily.com.sg/articles/cancer/weight-loss	https://www.muscleandfitness.com/nutrition/healthy-eating/ultimate-diet-plan-beginners/	https://www.youtube.com/watch?v=v13o_AMW_wI	https://utswmed.org/medblog/high-blood-pressure-heart-disease/	https://www.drugs.com/drug-interactions/phentermine-with-zoloft-1851-0-2057-1348.html	https://www.mercyhomecare.com/thin/otc-diet-pills-similar-6jL-to-adipex/	https://bananastandmedia.com/ketodiet/spinning-class-for-weight-loss_Keto	http://kbase.x10.com/q07Mywp-weight/weight-loss-f1cm2-is-not-linear	https://examine.com/nutrition/what-should-you-eat-for-weight-loss/	https://www.greencrossvets.com.au/pet-library/articles-of-interest/why-is-my-cat-losing-weight/	https://www.express.co.uk/life-style/diets/1217669/weight-loss-keto-diet-7-day-meal-plan-beginners	https://www.bergen-aesthetics.com/blog/8-common-myths-about-cellulite	https://howtospell.co.uk/lose-and-loose	https://www.choosingtherapy.com/hypnosis-for-weight-loss/	https://www.nytimes.com/2020/10/10/health/coronavirus-obesity-weight.html	https://www.elsdalestreetsurgery.nhs.uk/syndication/live-well/healthy-weight/my-12-week-weight-loss-journey-stephanies-story	https://cleananddelicious.com/crispy-baked-tofu-bites/	https://intermountainhealthcare.org/ext/Dcmnt?ncid=522600194	https://ijbnpa.biomedcentral.com/articles/10.1186/s12966-015-0267-4	https://www.theactivetimes.com/fitness/all-time-best-exercises-weight-loss	https://www.fastclinicalweightloss.com/	https://en.wikipedia.org/wiki/Diet_Rewards	https://www.thehealthy.com/weight-loss/	https://www.rsfh.com/bariatric-surgery/non-surgical-options/	https://www.tamparejuvenation.com/healthtips/taking-b12-lose-weight-know/	https://lodgingmagazine.com/weight-health/shark-tank-all-5-sharks-invest-weight-loss	https://builtwithscience.com/how-to-lose-fat-and-gain-muscle/	https://kaseytrenum.com/keto-hair-loss-5-reasons-why-and-how-to-stop-it/	https://kristiclover.com/my-weight-loss-journey/	https://breastfeedingconfidential.com/tips-for-weight-loss-while-breastfeeding/	https://mynbce.org/dGZ6-weight/duromine-diet-jwoQ-pills	https://www.bodyandsoul.com.au/diet/lose-weight/best-inspiring-weight-loss-transformation-stories-of-2020/news-story/ed0b12a90841793182d9ad631819df56	https://instantloss.com/lets-talk-tatas-extreme-weight-loss-affected-breasts/	https://betterme.world/articles/my-perfect-diet-quiz/	https://www.hindawi.com/journals/sd/2012/163296/	https://www.mayoclinic.org/healthy-lifestyle/weight-loss/in-depth/gastric-bypass-surgery/art-20046318	https://drwizman.com/getting-started/bariatric-surgery-insurance-coverage	https://www.yrf.org/weight-loss/medical-weight-loss-center-canton-ga	https://www.usatoday.com/story/opinion/2019/01/01/2019-new-years-resolution-lose-weight-bias-stigma-not-weight-column/2445190002/
47	https://www.nbcnews.com/health/health-care/weight-loss-pills-can-help-so-why-don-t-more-n905211	https://texasbariatricspecialists.com/mens-weight-loss-surgery/	https://campcomo.com/diet-pill/suge-knight-weight-loss.html	https://timesofindia.indiatimes.com/life-style/health-fitness/weight-loss/weight-loss-why-is-it-difficult-to-shed-kilos-for-the-second-time/photostory/78912925.cms	https://skinnyms.com/eggless-weight-loss-breakfasts/	https://www.besthealthmag.ca/list/weight-loss-fitness-plan-lose-10-lbs-in-6-weeks/	https://karinemily.com/postpartum-weight-loss/	https://www.sciencedaily.com/releases/2019/01/190129124800.htm	http://ynru.karategravina.it/phentermine-supplements.html	https://www.weightwatchers.com/us/blog/weight-loss/weight-loss-plateau-tips	https://academic.oup.com/jncics/article/3/4/pkz059/5556294	https://www.trimmedandtoned.com/23-beginner-fat-loss-workouts-can-home-easily/	https://clark.com/health-health-care/best-cheap-foods-for-weight-loss/	https://www.amboss.com/us/knowledge/Hypertension	https://www.mahoganysalonandspa.com/Zoloft/Does-Zoloft-Cause-Weight-Loss_B0052c/	https://medlineplus.gov/druginfo/meds/a612037.html	https://www.chingeltei.gov.mn/Weight/A7a45c_Plus-Size-Waist-Beads-For-Weight-Loss/amp/	https://back.rievabkingstanria.tk/	https://www.mac-nutrition.com/articles/weight-loss/10-rules-to-weight-loss-and-weight-loss-maintenance/	https://catinfo.org/feline-obesity-an-epidemic-of-fat-cats/	https://www.audible.com/pd/Keto-Diet-Plan-Weight-Loss-Diet-Audiobook/B07D9VQ3XW	https://food.ndtv.com/beauty/9-effective-ways-to-get-rid-of-cellulite-1677049	https://inf-k.bestekostenlosesingle.website/links.php	https://www.amazon.com/Weight-Loss-Hypnosis/dp/B0019BTO3I	https://www.eatthis.com/weight-loss-rules/	https://jordosworld.com/weight-loss-journey/	https://aspirefitnesswalnut.com/11-healthy-vegan-japanese-foods-with-weight-loss-tips	https://www.tlcsurgery.com/procedures/medically-supervised-weight-loss-program/	https://edu.emersonecologics.com/2017/02/22/tools-for-weight-loss/	https://www.freetrainers.com/	https://figureweightloss.com/cincinnati-weight-loss	https://www.liteneasy.com.au/6-calorie-free-ways-to-reward-yourself-after-losing-weight/	https://www.amazon.com/Best-Sellers-Books-Diets-Weight-Loss/zgbs/books/4613	https://www.tlcsurgery.com/procedures/	https://westfield.chillcryo.net/services/iv-therapy/weight-loss-injections-2/	http://eakb.karategravina.it/chipotle-shark-tank.html	https://www.myprotein.com/thezone/nutrition/what-is-the-difference-between-losing-fat-and-losing-weight/	https://indianexpress.com/article/lifestyle/health/is-sudden-weight-loss-causing-hair-loss-5148710/	https://www.wwltv.com/article/news/health/weight-loss-wednesday/optavia-eat-6-times-a-day-to-lose-weight-under-this-program/289-1329a648-7540-42df-8540-ae3157dac405	https://www.aloha-nutrition.com/why-youre-not-losing-weight-while-breastfeeding/	http://rfo3.da.gov.ph/cfd4c6/Over-The-Counter-Weight-Loss-Pills-Similar-To-Duromine/	https://www.today.com/health/diet-fitness/my-weight-loss-journey	https://www.vox.com/the-goods/2019/2/20/18226699/jenna-jameson-keto-diet-weight-loss-photos-before-and-after	https://www.dailytelegraph.com.au/lifestyle/health/body-soul-daily/lose-weight-bodytype-quiz-that-will-help-you-drop-kilos/news-story/aff04762b51bb0386c392cb26f275815	https://www.weightlosscny.com/medical-weight-loss-guide/obesity-risks/understanding-sleep-apnea	https://thinneryoucenters.com/weight-loss-without-surgery/	https://mycompletetransformation.com/patient-resources/insurance/	https://www.wellness.com/dir/2641450/weight-loss-consultant/ga/canton/ultimate-fitness-for-women	https://www.mercatus.org/system/files/Marlow-Weight-Loss-Nudges.pdf
48	https://www.menshealth.com/weight-loss/a19547729/appetite-suppressants/	https://www.rd.com/article/weight-loss-plan-for-men/	https://www.medicare.gov/coverage/obesity-behavioral-therapy	https://timesofindia.indiatimes.com/life-style/health-fitness/weight-loss/weight-loss-hard-facts-about-why-youre-not-losing-enough-weight/photostory/80706871.cms	https://www.weightwatchers.com/us/blog/food/breakfast-recipe-ideas	https://www.usatoday.com/story/life/2019/02/23/best-workouts-lose-weight-build-muscle-and-get-abs/2928264002/	https://missnutritionista.com/post-pregnancy-weight-loss-tips-moms/	https://www.npr.org/2019/04/25/717058877/the-biology-of-weight-loss	https://www.transformyou.com/blog/rx-appetite-suppressants-comparison	http://serafinaorvieto.it/mommy-weight-gain-story.html	https://www.cnn.com/2010/HEALTH/expert.q.a/09/22/cancer.malnutrition.brawley/index.html	http://metcalfchiropractic.com/weight-loss/12-facts-for-weight-loss-beginners.html	https://timesofindia.indiatimes.com/life-style/health-fitness/diet/weight-loss-diet-6-foods-and-drinks-with-the-lowest-amount-of-calories-that-you-can-enjoy/photostory/79370835.cms	https://www.nhs.uk/conditions/coronary-heart-disease/prevention/	https://www.mahoganysalonandspa.com/Gnc-Increase-Metabolism/Adding-Wellbutrin-To_Dd86db68_Zoloft-For-Weight-Loss/	https://www.elle.com/beauty/health-fitness/a43556/new-diet-drugs/	https://www.shopwaistbeads.com/waist-beads-for-weight-loss-tracking/	http://rfo3.da.gov.ph/eb9aa5/Weight-Loss-Is-Not-Linear-Reddit/	https://andersonsnutrition.com/dietitian-nutrition-programs/womens-weight-loss/	https://www.petsmont.com/blogs/pets/what-is-the-best-cat-food-for-weight-loss	https://www.bellevuereporter.com/marketplace/custom-keto-diet-reviews-best-ketogenic-diet-plan-for-2021/	https://pschr.com/blog/doctors-clear-up-5-about-myths-cellulite-plus-one-true-way-to-get-rid-of-it/	https://etcphysicaltherapy.com/weight-management/lpV-weight_loss_meal_plans_delivery/	https://columbiahypnosis.com/weight-loss/	https://www.nhs.uk/pregnancy/related-conditions/existing-health-conditions/overweight/	https://www.gourmetdoneskinny.com/my-weight-loss-journey/	https://www.youbeauty.com/nutrition/you-should-be-eating-tofu-for-weight-loss/	https://www.medicalnewstoday.com/articles/320646	https://caloriesburnedhq.com/weight-loss-tools/	https://www.nerdfitness.com/blog/beginner-body-weight-workout-burn-fat-build-muscle/	https://www.optimumcare.com/weightloss-programs-stafford-fredericksburg/	https://www.sleepnumber.com/post/sleep-and-weight-loss-rewards-insider-story	https://diettogo.com/	https://www.netquote.com/health-insurance/news/obesity-weight-loss-options	https://www.ae2aestheticessentials.com/services-we-offer/weight-loss-programs	http://kukf.iterlife.it/chipotle-shark-tank.html	https://www.muscleandstrength.com/articles/losing-body-fat-and-cutting-without-losing-muscle.html	https://blog.viviscal.com/hair-loss-after-weight-loss/	https://www.ncbi.nlm.nih.gov/pmc/articles/PMC6381299/	https://www.healthymummy.com/can-breastfeed-lose-weight-safely/	https://www.trustees.org/hQtR9A-weight/duromine-pills-weight-loss-um8n0g	https://www.sentara.com/healthwellness/data/patient-stories/couples-dedication-brings-weight-loss-transformation.aspx	https://medium.com/fattitude/our-obsession-with-weight-loss-before-and-after-images-is-dangerous-a2bab5820fc7	https://kurbo.com/finding-the-right-weight-loss-program-for-your-teenager/	https://www.drganent.com/blog/how-does-weight-loss-play-a-role-in-obstructive-sleep-apnea/	https://www.somabariatrics.com/blog/weight-loss-surgery/reduce-excess-skin-after-weight-loss-without-surgery/	https://www.surgithin.com/contents/insurance/weight-loss-surgery-payment-options	https://mwlc.com/	https://link.springer.com/article/10.1007/s11695-020-05166-z
49	https://www.drugs.com/article/prescription-weight-loss-drugs.html	https://www.precisionnutrition.com/mens-coaching-stories	http://www.umr.com/oss/cms/UMR/DignityHealth/dignityhealthdocuments/Nevada/Real_Appeal_DignityHealth_Nevada_EPO.pdf	https://www.aarp.org/health/healthy-living/info-2018/weight-loss-after-50.html	https://www.myfitfuel.in/mffblog/healthy-indian-breakfast-recipes-weight-loss/	https://www.fitday.com/fitness-articles/fitness/exercises/lose-weight-in-8-a-sample-8-week-workout-schedule.html	https://joyfulmesses.com/5-tips-to-lose-weight-after-baby-number-2-or-3/	https://theskepticalcardiologist.com/2020/07/26/slow-and-steady-wins-the-weight-loss-race-my-sisters-journey/	https://www.labmeeting.com/over-the-counter-phentermine	https://shriver.umassmed.edu/tVirc4TU-weight/hzlv-shows-about-weight-loss	https://www.stanfordchildrens.org/en/topic/default?id=life-after-cancer-diet-exercise-and-weight-34-16100	https://shefit.com/blogs/shefit-blog/10-running-tips-for-beginners-to-lose-weight	https://www.weightwatchers.com/uk/weight-loss-foods	https://www.arthritis.org/health-wellness/about-arthritis/related-conditions/other-diseases/how-fat-affects-gout	http://rfo3.da.gov.ph/49cd55/Zoloft-Weight-Loss-Reddit/	https://www.verywellmind.com/how-long-does-adipex-stay-in-your-system-80217	https://www.livescience.com/65138-bariatric-embolization-weight-loss.html	https://healthyy.net/weight-loss/busted-losing-weight-is-a-linear-process	https://www.ucsfhealth.org/education/guidelines-for-losing-weight	https://www.vetfolio.com/learn/article/weight-loss-in-senior-cats	https://www.bbc.co.uk/food/articles/keto_diet_weight_loss	https://www.tamparejuvenation.com/healthtips/cellulite-reduction-tips/	https://www.thegreatcourses.com/courses/the-mayo-clinic-diet-the-healthy-approach-to-weight-loss.html	https://mynbce.org/dGZ6-weight/weight-loss-hypnosis-Muh-reviews	https://www.babycenter.com/pregnancy/health-and-safety/seven-facts-about-pregnancy-after-weight-loss-surgery_1504874	https://mamainthenow.com/weight-loss-journey/	https://palm.southbeachdiet.com/recipes/tofu-cacciatore/	https://weightlossnyc.com/diet/weight-loss-medications.php	https://www.mindfuleats.com/mindfuleats/2020/03/the-best-weight-loss-tools-food-logs-and-a-lose-it-review.html	https://www.prevention.com/weight-loss/a20474562/best-weight-loss-exercises/	https://trivalleymedicalweightcontrol.com/	https://www.youtube.com/watch?v=4HE60Txq0iY	https://www.oprah.com/health/exercise-or-diet-best-weight-loss-technique	https://acadianaweightlosssurgery.com/your-weight-loss-options	https://www.westondiet.com/services/lipotropic-shots	https://healthskeptic.org/shark-tank-weight-loss-products/	https://www.webmd.com/men/features/eat-to-lose-weight	https://www.goodto.com/wellbeing/why-hair-falling-out-542808	https://etcphysicaltherapy.com/weight-support/optavia_diet_reviews-uPr/	https://www.pinterest.com/exclusivelypump/losing-weight-and-breastfeeding/	https://gdi-me.com/Weight/Weight-Loss-Pills-Like-Duromine_4c1d60fd.html	https://www.bodybuilding.com/fun/12-fat-loss-transformation-foundations-for-your-future-physique.html	https://www.self.com/story/weight-loss-success-stories	https://www.awaken180weightloss.com/	https://thenewprogram.com/treating-sleep-apnea-through-weight-loss/	https://www.globenewswire.com/news-release/2020/05/05/2027182/0/en/Diet-Doc-Recommends-That-Patients-Considering-Weight-Loss-Surgery-Try-Safer-Medical-Weight-Loss.html	https://www.rwjbh.org/treatment-care/weight-loss-and-bariatric-surgery/is-bariatric-surgery-right-for-me-/insurance/	https://www.bariatricinnovationsatl.com/medical-weight-loss	https://health.usnews.com/wellness/food/articles/how-us-news-ranks-best-diets
50	https://www.womenshealthmag.com/weight-loss/a19997110/fda-approved-weight-loss-prescriptions/	https://bookshop.org/books/weight-loss-for-men-finally-fit-again-the-ultimate-men-s-health-book-to-lose-weight-with-complete-meal-plans-workout-plans-intermitten/9789814950916	https://www.mercyhomecare.com/keto_diet/medically-supervised-weight-loss-programs-RUD-covered-by-insurance/	https://www.health.com/weight-loss/working-out-and-still-not-losing-weight-here-are-7-reasons-why	https://www.atkins.com/how-it-works/library/articles/low-carb-breakfast-ideas	https://www.healthshots.com/fitness/weight-loss/do-these-7-weight-loss-exercises-for-a-month/	https://andreadekker.com/60-pounds-in-60-weeks/	https://www.ndtv.com/health/weight-loss-tips-6-mistakes-that-can-slow-down-metabolism-and-weight-loss-2066549	https://how-to-lose-weight.com/otc-appetite-suppressant-similar-phentermine/	https://www.redbookmag.com/body/healthy-eating/g4014/best-weight-loss-programs-women/	https://www.breastcancer.org/research-news/sustained-weight-loss-after-50-lowers-risk	https://www.menshealth.com/weight-loss/a19536817/weight-loss-tips-1/	https://www.tonyrobbins.com/health-vitality/13-keys-to-weight-loss/	https://www.acog.org/womens-health/faqs/obesity-and-pregnancy	https://mynbce.org/dGZ6-weight/zoloft-and-diet-pills-nzD09R	https://www.health.com/condition/drug-addiction/phentermine-weight-loss-addiction	https://www.beaubit.co/659723_Weight-Loss-Beads-Behind-Ears.Buy/	https://www.runnersworld.com/runners-stories/a36026839/weight-loss-transformation-gabriela-portillo/	https://www.menshealth.com/uk/weight-loss/	https://www.indianheadanimalhospital.com/catlist/47-cat-preventative-care/266-weight-loss-program-for-cats.html	https://www.eatthis.com/keto-diet-results/	https://www.realbuzz.com/articles-interests/health/article/guide-to-cellulite-reducing-foods/	https://trustees.org/kVTbF2v-weight/034rQ-no-carb-diet-weight-loss	https://www.hypnodenver.com/weight-loss	https://asmbs.org/patients/faqs-of-bariatric-surgery	https://bestlifeonline.com/weight-loss-success-stories/	https://mynbce.org/dGZ6-weight/healthy-tofu-recipes-for-weight-Zi1v-loss	https://nortonhealthcareprovider.com/news/fda-approved-weight-loss-medications/	https://activeman.com/weight-loss-tools/	https://www.openfit.com/best-workouts-for-weight-loss	https://www.orlandohealth.com/content-hub/do-weight-loss-clinics-work	https://www.mensjournal.com/health-fitness/cash-rewards-can-help-people-lose-weight-and-keep-it-longer/	https://medlineplus.gov/diets.html	https://riversideweightlosssurgery.com/choosing-a-surgery-option/	https://www.nuvidarx.com/blog/how-vitamin-b12-injections-can-increase-your-energy-and-metabolism-and-jump-start-weight-loss	http://folkinpo.it/shark-tank-2020.html	https://www.bbc.co.uk/food/articles/bulking_and_cutting	https://www.mayoclinic.org/diseases-conditions/hair-loss/symptoms-causes/syc-20372926	https://www.mahoganysalonandspa.com/How/How_E5c6684_To-Speed-Up-Weight-Loss/On-Optavia/	https://sassysmartandsimple.com/how-i-lost-22-pounds-with-zero-exercise/	https://steelsoccer.com/Weight/Cfa8edd_Duromine-Weight-Loss-Tablets	https://www.eatingwell.com/article/7885627/lessons-i-learned-from-my-weight-loss-journey/	https://www.idealyou.us/before-and-afters/	https://www.hopkinsmedicine.org/endoscopic-weight-loss-program/	https://doctorstevenpark.com/can-losing-weight-cure-sleep-apnea-2	https://www.streetdirectory.com/travel_guide/42747/health/a_gastric_bypass_diet_without_surgery.html	https://www.netquote.com/health-insurance/news/obesity-weight-loss-options	https://www.indeed.com/q-Weight-Loss-l-Kennesaw,-GA-jobs.html	https://repository.asu.edu/attachments/150465/content/Escajeda_asu_0010N_14684.pdf
51	https://www.walgreens.com/q/weight+loss+pills	https://www.health.harvard.edu/topics/diet-and-weight-loss	https://liwli.com/weight-loss-faqs/	https://www.active.com/nutrition/articles/why-is-it-so-hard-to-lose-weight	https://www.cleverism.com/15-high-protein-breakfast-ideas-that-will-help-you-lose-weight/	https://play.google.com/store/apps/details?id=loseweight.weightloss.workout.fitness&hl=en_US&gl=US	https://people.com/parents/cassie-details-postpartum-weight-loss-after-gaining-60-lbs-during-pregnancy/	https://www.spectrumfit.net/rapid-vs-slow-weight-loss-what-works-best/	https://ezcareclinic.com/why-phentermine-vs-over-the-counter/	https://highkey.com/blogs/keto101/keto-weight-loss-how-long-does-it-take-to-lose-weight-on-keto	https://www.nbcnews.com/health/womens-health/losing-weight-after-age-50-linked-lower-breast-cancer-risk-n1102671	https://www.greatestphysiques.com/workouts/beginner-gym-workout-routine-for-weight-loss/	https://www.tasteofhome.com/collection/dinner-recipes-for-weight-loss/	https://www.todaysdietitian.com/newarchives/111609p38.shtml	https://notapremiada.campogrande.ms.gov.br/weight-plans/weight_loss_that_works-DmW/	http://implantologiadentaledrapolloni.it/topiramate-weight-loss.html	https://www.webmd.com/diet/features/avoiding-quick-weight-loss-gimicks	https://www.insider.com/how-to-lose-weight-and-keep-it-off	https://uhs.umich.edu/weightreduction	https://www.cuteness.com/article/reasons-cat-loses-weight-hair	https://www.lacostadentaltx.com/?blog=weight-loss-low-carb-diet/	https://www.cosmopolitan.com/style-beauty/beauty/g3704/how-to-get-rid-of-cellulite/	https://flfccla.org/weight-loss/pure-protein-powder-for-VcrXjl-weight-loss	https://www.healthgrades.com/right-care/weight-control-and-obesity/does-hypnosis-work-for-weight-loss	https://www.bhf.org.uk/informationsupport/risk-factors/your-weight-and-heart-disease	https://www.redmountainweightloss.com/5-phases-of-a-weight-loss-journey/	https://www.timesnownews.com/health/article/how-tofu-can-help-with-weight-loss-nutritional-content-benefits-and-uses/556933	https://www.clevescene.com/cleveland/5-best-weight-loss-pills-for-women-in-2021/Content?oid=35491822	https://southfloridareporter.com/tracking-weight-loss-with-digital-health-tools-may-help-reduce-obesity/	https://cdn2.hubspot.net/hubfs/2073800/Premium_Content/ebook_8WeekShred.pdf	https://hcavirginia.com/specialties/weight-management/?location=reston-hospital-center	https://weightlesschronicles.com/non-food-rewards-for-weight-loss-journey/	https://www.active.com/nutrition/articles/the-diet-detective-a-beginner-s-diet-for-weight-loss	https://www.bariatricsurgerynewjersey.com/non-surgical-weight-loss/	https://www.optimalperformancemedicine.com/blog/how-lipotropic-injections-can-help-you-weight-loss	http://business2charity.com/That/Shark_637cece_Tank-Pill-That-Burns-Fat.htm	https://www.bistromd.com/weight-loss/one-pound-of-fat-vs-one-pound-of-muscle	https://abcnews.go.com/Health/WomensHealth/reasons-losing-hair/story?id=13320129	https://www.womansworld.com/posts/diets/the-optavia-diet-plan-for-weight-loss-and-better-health-171181	https://melissamitri.com/losing-weight-while-breastfeeding-how-and-when-is-it-safe/	https://www.myalli.com/	https://www.facebook.com/weightlosstransformations/	https://www.dukehealth.org/treatments/weight-loss-surgery/before-and-after	https://stepitupwithsteph.com/programs/private-weightloss-program/	https://www.inquirer.com/health/apnea-penn-tongue-weight-loss-20200110.html	https://www.uhhospitals.org/services/Digestive-health-services/Conditions-and-treatments/weight-loss-management/non-surgical-weight-loss	https://www.obesityaction.org/community/article-library/what-to-do-when-youre-denied-bariatric-weight-loss-surgery/	https://www.lastinghealthimpact.org/	https://www.investopedia.com/bias-in-medical-decision-making-tools-5083308
52	https://www.unalteredathletics.com/video/best-weight-loss-supplements-2020-top-diet-pills-that-actually-work/	https://www.fitday.com/fitness-articles/fitness/weight-loss/do-diets-for-men-differ-from-diets-for-women.html	https://jetmedicaltourism.com/how-to-get-weight-loss-surgery-approved/	https://breakingmuscle.com/fitness/the-cold-hard-truth-about-weight-loss	https://www.developgoodhabits.com/healthy-breakfast-ideas/	https://livefit.com/blogs/livefit/6-easy-steps-to-creating-your-own-fitness-diet-routine	https://www.baby-chick.com/postpartum-weight-loss-tips/	https://blog.insidetracker.com/weight-loss-plateau	https://medlineplus.gov/druginfo/meds/a612037.html	https://www.oprah.com/oprahshow/oprahs-top-20-moments	https://www.insider.com/things-linked-to-cancer-2020-including-racism-weight-loss-pills-2020-12	https://www.aphcv.org/XjTxsCr-weight/keto-diet-menu-for-beginners-for-weight-loss-jtnegh	https://en.wikipedia.org/wiki/List_of_diets	https://www.diabetes.co.uk/food/vitamin-d.html	http://hydro.ou.edu/weight-loss/zoloft-diet-pills/	https://www.thehealthy.com/weight-loss/fda-approved-weight-loss-pills-that-work/	https://www.thebeadchest.com/pages/african-waist-beads-tutorial	https://www.lyndicohen.com/blog/eat-healthily-but-cant-lose-weight/	https://blog.myfitnesspal.com/essential-guide-losing-weight/	https://www.rover.com/blog/reviews/cat-food-for-weight-loss/	https://www.mensjournal.com/health-fitness/why-the-modified-keto-diet-is-a-better-way-to-lose-weight/	https://www.treadmill.run/will-a-treadmill-get-rid-of-my-cellulite.html	https://mynbce.org/dGZ6-weight/dangers-of-weight-loss-pills-uNr	https://www.hartfieldbookco.com/book/9781801096423	https://www.komen.org/breast-cancer/risk-factor/weight/	https://journeytothenewyou.com/blog/the-importance-of-exercise-during-your-weight-loss-journey/	https://veggiedesserts.com/vegan-recipes-for-weight-loss/	https://www.weightwatchers.com/us/blog/weight-loss/weight-loss-pills	https://www.newbornweight.org/	https://apps.apple.com/us/app/lose-weight-for-men-at-home/id1460546771	https://missionhealth.org/services-treatments/weight-management/	http://www.goaloflosing.com/p/weight-loss-rewards.html	https://www.doctoroz.com/2-week-weight-loss-plan-food	https://www.ecommunity.com/services/community-bariatric-and-medical-weight-loss-services	https://associatesmd.com/services/weight-loss/	https://studiociambrone.it/bala-weights-shark-tank.html	https://www.nerdfitness.com/blog/lose-weight-and-build-muscle-or-do-one-then-the-other/	https://www.health.go.ug/weight_loss-pills/can-weight-loss-cause-hair-loss/	http://drhh.edilserramentisrls.it/bars-comparable-to-optavia.html	https://www.clarkscondensed.com/best-ways-to-lose-weight-while-breastfeeding/	https://www.papor.org/zIEYjt-weight/1Ngiam2z-weight-loss-pills-nz-duromine	https://www.muscleandstrength.com/transformations	https://lilburnballet.org/kTDRfB-weight/weight-loss-before-and-after-photos-hOqj	https://play.google.com/store/apps/details?id=com.wsl.noom&hl=en_US&gl=US	https://sleepdynamics.com/is-there-a-cure-for-sleep-apnea-2/	https://www.catholicmedicalcenter.org/care-and-treatment/weight-loss	https://www.hurleymc.com/services/bariatric-center/insurance/	https://www.showmelocal.com/profile.aspx?bid=13684302	https://www.hindawi.com/journals/jobe/2013/542736/
53	https://spy.com/articles/health-wellness/diet-nutrition/best-weight-loss-pills-for-men-187536/	https://www.nature.com/articles/s41366-020-00708-y	https://www.aarp.org/health/medicare-insurance/info-03-2012/medicare-weight-loss-counseling-99.html	https://www.aimsindia.com/blog/5-reasons-why-weight-loss-seems-so-tough/	https://www.diyncrafts.com/41532/food/30-low-calorie-breakfast-recipes-that-will-help-you-reach-your-weight-loss-goals	https://legionathletics.com/lose-weight-fast/	https://28bysamwood.com/blog/weight-loss/why-its-hard-to-lose-baby-weight/	https://theconversation.com/weight-loss-heres-why-those-last-few-pounds-can-be-hardest-to-lose-according-to-science-140150	https://www.verywellmind.com/how-long-does-adipex-stay-in-your-system-80217	https://www.nytimes.com/2016/05/02/health/biggest-loser-weight-loss.html	http://www.oncohealth.eu/en/patient-area/understanding-cancer/preventing-cancer/preventing-weight-loss	https://www.weightlossresources.co.uk/exercise/plans/beginners-hiit-workouts.htm	https://pubmed.ncbi.nlm.nih.gov/25159561/	http://naturopatasilviaantinucci.it/dr-sebi-high-blood-pressure-tea.html	https://www.mayoclinic.org/drugs-supplements/sertraline-oral-route/side-effects/drg-20065940?p=1	https://www.phen.com/blogs/lose-weight/how-do-phen-caps-compare-to-phentermine	https://gdi-me.com/Loss/Weight-Loss-Beads/Behind-Ears_Dd6472.html	https://www.flickr.com/photos/62665224@N04/9186136674	https://www.cnet.com/how-to/best-weight-loss-programs/	https://www.askthecatdoctor.com/felineweightloss.html	https://www.bulletproof.com/diet/keto/keto-bodybuilding-meals/	https://www.verywellhealth.com/what-causes-cellulite-2710054	https://www.wwltv.com/article/news/health/weight-loss-wednesday/optavia-eat-6-times-a-day-to-lose-weight-under-this-program/289-1329a648-7540-42df-8540-ae3157dac405	https://www.brooklinebooksmith.com/book/9798657496796	https://www.nbcnews.com/better/health/health-benefits-losing-just-5-percent-your-body-weight-ncna836056	https://www.healthywomen.org/your-wellness/nutrition--movement/best-time-start-your-weight-loss-journey	https://leaf.nutrisystem.com/recipes/general-tso-tofu/	https://www.insider.com/do-diet-pills-work	https://www.realsimple.com/health/fitness-exercise/weight-loss-tools	https://makeyourbodywork.com/weight-lifting-for-weight-loss/	https://qwlc.com/	https://www.beaubit.co/65a51e_Weight-Loss-Rewards.Sale/	https://uhs.umich.edu/weightreduction	https://www.kch.org/weight-management	https://boombod.com/products/7-day-achiever	http://igpa.lafamigliabelier.it/chipotle-shark-tank.html	https://www.quora.com/Is-body-fat-loss-and-weight-loss-the-same	http://www.ifwewerefamily.com/hair-loss-dieting/	http://dle.pellegrinisicurezza.it/diy-optavia-fuelings.html	https://healthy.kaiserpermanente.org/health-wellness/health-encyclopedia/he.breastfeeding-exercise-and-weight-loss.hw131713	https://www.news24.com/health24/diet-and-nutrition/weight-loss/duromine-diet-pill-sees-surge-in-popularity-20150127	https://www.katelymannutrition.com/transformations	https://before-and-after-pictures-blog.tumblr.com/	https://makeyourbodywork.com/fastest-way-to-lose-weight/	https://weightwise.com/blog/sleep-apnea-and-gastric-sleeve-surgery/	https://health.ucsd.edu/specialties/surgery/bariatric/weight-loss-surgery/pages/comparison-chart.aspx	https://sampadocs.com/resources/preparing/paying-for-bariatric-surgery/	https://www.drsweightloss.com/	https://www.sciencedirect.com/science/article/pii/S2352827321000306
54	https://www.livestrong.com/article/479343-the-best-diet-pills-for-women-that-actually-work/	https://www.bistromd.com/the-program/mens-program	https://balancechicago.com/rlwPvcsy-weight/weight-loss-programs-covered-by-insurance-rz9oh	https://www.hopkinsmedicine.org/health/wellness-and-prevention/maintaining-weight-loss	https://www.firstpost.com/health/7-healthy-and-delicious-breakfast-ideas-for-your-weight-loss-diet-7945891.html	https://skinnyms.com/the-6-week-fat-melting-workout-plan/	https://www.researchgate.net/publication/326272510_Weight_loss_after_pregnancy_challenges_and_opportunities	https://www.amazon.com/Slow-Down-Diet-Eating-Pleasure/dp/1594770603	https://www.aphcv.org/qHeQgi4-weight/alli-weight-loss-pills-vs-phentermine-ocksn	https://www.verywellhealth.com/unexplained-weight-loss-definition-and-causes-2249307	https://endocrinenews.endocrine.org/lose-weight-avoid-cancer/	https://www.beachbodyondemand.com/blog/beginners-guide-on-how-to-lose-weight-with-beachbody	https://betterme.world/articles/weight-loss/food-weight-loss/	https://en.wikipedia.org/wiki/Cardiovascular_disease	https://www.usatoday.com/story/life/people/2019/04/12/ariel-winter-says-she-lost-weight-after-starting-new-antidepressant/3446862002/	https://dlife.com/weight-loss-drugs/	http://hydro.ou.edu/weight-loss/acupressure-beads-weight-loss-reviews/	https://etcphysicaltherapy.com/health-wellness/linear_software_body_fat-GCa/	https://www.universalclass.com/articles/self-help/the-role-of-nutrition-for-weight-loss-management.htm	https://www.cats.org.uk/help-and-advice/diet/cat-obesity	https://www.thehealthy.com/weight-loss/keto-diet-mistakes/	https://www.researchgate.net/publication/6912717_Effect_of_Weight_Loss_on_Cellulite_Gynoid_Lypodystrophy	https://www.mtbr.com/threads/is-weight-loss-equivalent-to-riding-a-lighter-bike.1087105/	https://brainmd.com/lose-weight-now-through-hypnosis-cd	https://www.bmj.com/content/370/bmj.m2651	https://stelizabethphysicians.com/our-services/weight-management-and-bariatric-surgery/weight-loss-journey	https://www.beachbodyondemand.com/blog/recipes/tofu-recipes	https://www.mercy.com/health-care-services/bariatrics-medical-weight-loss/treatments/prescription-weight-loss-medications	https://blog.myfitnesspal.com/essential-guide-losing-weight/	https://azbigmedia.com/lifestyle/weight-training-for-obese-men/	https://www.totalhealthcaremd.com/weight-loss-clinic-cary-raleigh-apex/	https://www.fitnessblender.com/community/discussion/16247/weight-loss-rewards	https://www.mountsinai.org/health-library/special-topic/diet-for-rapid-weight-loss	https://www.honorhealth.com/medical-services/bariatric-weight-loss-surgery/non-surgical-weight-loss	https://www.youtube.com/watch?v=LSohkPHCdaQ	https://centrodiagnosticocales.it/bala-weights-shark-tank.html	https://www.beaumont.org/services/weight-loss/cardiovascular-training-vs-strength-training-for-weight-loss	https://www.newlookinstitute.com/resources/blog/297-obesity-and-hair-loss-is-there-a-connection.html	https://askinglot.com/what-food-is-comparable-to-optavia	https://www.momjunction.com/articles/foods-which-can-lose-your-weight-while-breastfeeding_0088339/	https://etcphysicaltherapy.com/perfect-body/duromine_diet_pills-2th/	https://shriver.umassmed.edu/zffky8oM-weight/precious-weight-loss-transformation-2uXh	https://www.plasticsurgerysource.com/gallery/body-contouring/after-massive-weight-loss/	https://www.rightweightcenter.com/	https://www.amazon.com/Reversing-Sleep-Apnea-Reversed-Losing-ebook/dp/B07BKQMD5N	https://www.usmagazine.com/celebrity-body/news/this-woman-lost-160-pounds-without-surgery-w439245/	https://www.healthline.com/health/medicare/does-medicare-pay-for-weight-loss-surgery	https://www.primebuyersreport.org/industry/cherokee-county-ga/cherokee-county/weight-loss-programs/	https://www.audible.com/pd/Episode-5-Weight-Loss-Industry-Weight-Bias-Podcast/B08L2C76W8
55	https://www.mercurynews.com/2020/09/02/sponsored-proven-reviews-do-nutravesta-proven-weight-loss-pills-actually-work	https://synergenxhealth.com/hrt-for-weight-loss-in-men-how-it-works/	https://answers.optavia.com/help/is-optavia-covered-by-my-insurance	http://www.jillianmichaels.com/blog/weight-loss/myth-its-hard-lose-weight-you-age	https://www.pritikin.com/best-breakfasts-for-weight-loss	http://www.exercise4weightloss.com/weight-loss-workout.html	https://www.berkeleyparentsnetwork.org/advice/pregnancy/weight	https://www.sparkpeople.com/resource/motivation_articles.asp?id=2229	https://www.sciencedirect.com/topics/neuroscience/phentermine	http://bcus.edilserramentisrls.it/college-weight-gain-girl.html	https://acfoundation.org/%E2%80%8Bfeeding-the-dog-with-cancer/	https://doctormarvin.com/uncategorized/5-starter-exercises-people-battling-obesity/	https://www.spine-health.com/wellness/nutrition-diet-weight-loss/nutrition-and-diet-weight-loss	https://italialegnami.it/shadow-health-diabetes-and-hypertension.html	https://www.wsj.com/articles/SB1008283866328426880	https://nortonhealthcare.com/news/a-weight-management-physician-discusses-4-popular-weight-loss-drugs/	https://ties.dbmi.pitt.edu/jwZ8s2w0-weight/gP7akUXB-weight-loss-beads	https://www.medicalnewstoday.com/articles/the-woosh-effect	https://www.sparkpeople.com/	https://companion-vets.com/topics/nutrition/cat-feeding-guide-stop-begging-lose-weight/	https://books.apple.com/us/audiobook/keto-diet-plan-weight-loss-diet-this-book-includes/id1391288765	https://perfectketo.com/cellulite-diet/	https://kallergy.com/weight-lose/where-to-buy-forskolin-for-weight-loss.html	https://open.spotify.com/album/2M9kn1h5urT4MOGUXb7j4t	https://www.tommys.org/pregnancy-information/planning-a-pregnancy/are-you-ready-to-conceive/overweight-and-fertility-when-planning-pregnancy	https://www.active.com/running/articles/8-tips-to-start-your-weight-loss-journey-from-ben-davis	https://bariatricbubble.com/honey-sriracha-tofu/	https://nortonhealthcare.com/news/a-weight-management-physician-discusses-4-popular-weight-loss-drugs/	https://www.atkins.com/how-it-works/free-tools	https://www.medicalnewstoday.com/articles/325577	https://www.gwdocs.com/specialties/weight-loss-clinic/	https://www.jennycraig.com.au/blog/lifestyle-and-wellness/hints-and-tips/choosing-the-right-rewards/	https://www.coachmag.co.uk/nutrition/diet-plans/1173/lean-four-weeks-meal-plan	https://beltlinebariatric.com/non-surgical-weight-loss-options	https://synergenxhealth.com/services/weight-loss/	http://oneonone.com/lose-weight/shark-tank-diet-product	https://www.vice.com/en/article/d3ewwy/how-to-lose-fat-without-losing-muscle	https://www.philipkingsley.co.uk/hair-guide/healthy-hair-nutrition/general-diet-and-hair-growth	https://cleaneatingchelsey.com/nutrisystem-vs-optavia/	https://www.easybabylife.com/lose-weight-while-breastfeeding.html	https://www.health.harvard.edu/staying-healthy/weight-loss-drugs-and-your-heart	https://money.yahoo.com/8-jaw-dropping-weight-loss-141900913.html	https://blog.myfitnesspal.com/experts-debate-should-you-take-before-and-after-photos/	https://clark.com/health-health-care/free-weight-loss-apps/	https://www.mayoclinic.org/diseases-conditions/sleep-apnea/diagnosis-treatment/drc-20377636	https://www.medicalnewstoday.com/articles/269487	https://www.spectrumhealth.org/patient-care/bariatric-surgery/insurance-and-payment-options	https://www.b2byellowpages.com/company-information/291781382-quick-weight-loss-centers.html	https://www.profileplan.com/
56	https://kallergy.com/weight-lose/what-weight-loss-pills-actually-work.html	https://humanfitproject.com/fitness-workouts/aesthetics/3-inspiring-weight-loss-stories-from-men-who-lost-over-100-pounds/	https://obesityreporter.com/medically-supervised-weight-loss-programs/	https://www.lifehack.org/articles/lifestyle/7-harsh-truths-about-weight-loss-nobody-wants-hear.html	https://etcphysicaltherapy.com/diet-pills/yKG-weight_loss_breakfast_ideas/	https://www.foodspring.es/en/workout-plan-weight-loss	https://www.whatsupfagans.com/losing-weight-after-pregnancy/	https://www.z-physique.com/weight-loss-slow-first-couple-weeks/	https://renusoft.net/Phentermine/Over-The-Counter-Diet-Pills-Comparable_61384c5f_To-Phentermine.htm	https://www.everydayhealth.com/diet-nutrition/best-worst-diet-plans-for-weight-loss/	https://www.hindawi.com/journals/grp/2011/601434/	https://www.mamaronecklibrary.org/T6bvHab-weight/oZ4nt-weight-loss-workout-plans-for-beginners	https://www.pritikin.com/your-health/healthy-living/eating-right/1720-healthy-meal-plan-for-weight-loss.html	https://www.npr.org/2008/08/21/93796200/to-lower-blood-pressure-open-up-and-say-om	https://womensmentalhealth.org/posts/antidepressants-and-weight-gain/	http://valvestorm.com/vuvujeka	https://connect.cehd.umn.edu/SdQhF6-weight/yEZlG-weight-loss-diet-pills-that-work	https://www.hawaiipacifichealth.org/healthier-hawaii/live-healthy/8-reasons-why-you-re-not-losing-weight/	https://www.bmc.org/nutrition-and-weight-management/weight-management	https://ppmapartments.com/cat-weight-loss-tips/	https://www.ncbi.nlm.nih.gov/books/NBK499830/	https://www.thehealthy.com/beauty/face-body-care/cellulite-myths/	https://www.go4english.com/loss-vs-lost	https://www.albanyhypnosiscenter.com/	https://newsroom.ucla.edu/releases/Dieting-Does-Not-Work-UCLA-Researchers-7832	https://www.garnethealth.org/news/navigating-thanksgiving-while-your-weight-loss-journey	https://camboriu.sc.gov.br/lose-weight/healthy-tofu-recipes-for-weight-loss.html	https://www.njbariatriccenter.com/non-surgical-weight-loss/prescription-weight-loss-drugs/	https://www.healthyfood.com/resource-type/weight-loss-tools/	https://cellucor.com/blogs/training/endomorph-diet-workout-guide	http://winchesterweightloss.com/	https://dobbsferrylibrary.org/iFq8bNi-weight/rewards-for-weight-loss-milestones-uVyM	https://blog.fitbit.com/meal-plan-weight-loss/	https://nyulangone.org/locations/weight-management-program/medical-weight-loss/medical-approaches-to-weight-loss	https://parkerchiropracticandacupuncture.com/weight-loss-injectables/	http://nqot.sistemamusealepriverno.it/shark-tank-2020.html	https://t1.fitness/weight-loss-vs-losing-body-fat-vs-toning/	https://www.hindustantimes.com/health/diet-change-sudden-weight-loss-pregnancy-8-surprising-reasons-your-hair-is-falling-out/story-W5xqLeuFwkVkJcjKs0z7FM.html	https://mindshareworkspace.com/applied-synonym-gvim/153a31-how-does-the-optavia-diet-work	https://thruparenting.com/meal-plan-to-support-weight-loss-while-breastfeeding/	https://www.livestrong.com/article/311992-what-is-herbal-phentermine/	https://www.delish.com/food/g4051/body-transformations-people-lost-100-pounds/	https://slimfast.com/success-stories	https://www.pocket-lint.com/apps/buyers-guides/132135-best-weight-loss-apps-for-counting-calories-and-dieting	https://www.atsjournals.org/doi/10.1164/rccm.201807-1326ST	https://www.ngpg.org/general-surgery/bariatrics/gastric-balloon	https://www.medicalnewstoday.com/articles/does-medicare-cover-gastric-bypass	https://www.laureatemed.com/	https://www.obesity.org/
57	https://www.thesun.co.uk/fabulous/8947170/best-weight-loss-supplements/	https://www.renewedvitalitymd.com/weight-loss-vitality-diet/vitality-diet-men/	https://connect.cehd.umn.edu/tvoaqr5-weight/YjG8-weight-loss-programs-covered-by-insurance	https://www.military.com/military-fitness/general-fitness/weight-loss/ask-stew-work-hard-no-weight-loss	https://swolverine.com/blogs/blog/7-meals-you-can-eat-for-breakfast-to-keep-you-lean-gain-muscle	https://www.nerdfitness.com/blog/how-to-build-your-own-workout-routine/	https://parenting.firstcry.com/articles/post-pregnancy-weight-loss-diet-that-works/	https://www.facebook.com/dietitianmac/videos/why-your-weight-loss-is-so-slow/643234922959655/	https://www.tietheknotcroatia.com/?all=diet-pills-comparable-to-phentermine.html	https://www.fitnessblender.com/articles/not-seeing-results-5-common-weight-loss-methods-that-might-be-sabotaging-your-progress	https://www.lungcancer.org/find_information/publications/140-coping_with_cancer_related_weight_changes_and_muscle_loss	https://www.luxefitness.com/blogs/diet/a-beginner-s-guide-to-whey-protein-if-your-goal-is-weight-loss-1	https://indianexpress.com/article/lifestyle/food-wine/banana-oatmeal-green-tea-eggs-berries-yoghurt-health-benefits-weight-loss-6518059/	http://bonusoro.it/weight-loss-reddit.html	https://relax.kpi.ua/Calories-burning/zoloft-and-weight-Yrk-jTe-loss/	https://www.myalli.com/	http://www.finduslawyers.org/Loss/Best-Waist-Beads-For-Weight_692f8ab9d_Loss.htm	https://www.carbmanager.com/article/xtpn6xeaacaactzb/dont-obsess-over-scale-weight-keto/	https://www.bodybuilding.com/content/a-beginners-guide-to-losing-body-fat.html	https://cattime.com/cat-facts/health/10967-safe-ways-to-help-your-cat-lose-weight	https://www.flavcity.com/specialty/keto-low-carb/	https://www.goodto.com/wellbeing/10-tips-for-getting-rid-of-cellulite-54895	https://paperhacker.com/blog/post/buy-annotated-bibliography-online-on-obesity-and-weight-losing	https://www.heathersholistichealth.com/services/57-hypnosis-and-weight-loss/	https://www.todaysparent.com/getting-pregnant/trying-to-conceive/can-losing-weight-improve-your-fertility/	https://www.self.com/story/weight-loss-success-stories	https://www.acouplecooks.com/tofu-recipes/	https://www.cnn.com/2018/02/07/health/weight-loss-medication-drayer	https://www.verywellfit.com/best-weight-loss-apps-4775862	https://www.nbcnews.com/better/30-day-workout-plans	https://www.awaken180weightloss.com/locations/peabody/	https://www.womenshealthmag.com/weight-loss/a19910587/reddit-weight-loss-rewards/	https://health.clevelandclinic.org/whats-the-best-weight-loss-diet/	https://www.bswhealth.com/locations/grapevine/specialties/weight-loss/	https://brandonmedicalcenter.com/medical-weight-loss/	https://4elementlifestyle.com/real/09ca37_real-shark/tank-weight-loss-product	https://timesofindia.indiatimes.com/life-style/health-fitness/weight-loss/weight-loss-versus-inch-loss-whats-the-difference/photostory/73229926.cms	https://www.hairlineink.com/the-effects-of-weight-loss-on-hair/	https://fishsmart.org/james-walker-mze/optavia-grocery-list-52c779	https://themilkmeg.com/how-to-lose-weight-while-breastfeeding/	https://www.mahoganysalonandspa.com/Duromine/Weight-Loss-Tablets-Like-Duromine_84fb1503a3/	https://www.hellomagazine.com/healthandbeauty/health-and-fitness/20201129101761/rebel-wilson-major-revelation-weight-loss-new-photo/	https://www.express.co.uk/life-style/diets/975205/weight-loss-how-to-lose-weight-before-and-after-pictures	https://www.weightandwellness.com/classes/nutrition-4-weight-loss-series/	https://www.sleepdunwoody.com/blog/2020/02/28/can-sleep-apnea-be-permanently-cured/	https://www.nbcnews.com/health/health-news/sewing-machine-surgery-helps-weight-loss-without-cutting-n768531	https://www.suburbansurgicalcare.com/chicago-bariatric-surgeons-on-insurance-coverage-for-weight-loss-surgery/	https://fitbodybootcamp.com/9437-hickory-flat-ga/	https://bmchealthservres.biomedcentral.com/articles/10.1186/s12913-020-05258-7
58	https://bodynutrition.org/weight-loss-pills/	https://apps.apple.com/us/app/lose-weight-for-men-at-home/id1460546771	https://mediweightloss.com/faq/	https://www.truthaboutweight.com/the-science-behind-weight-loss.html	https://blog.myfitnesspal.com/breakfast-rules-for-weight-loss/	https://www.developgoodhabits.com/fat-burning-workouts/	http://www.emilymkrause.com/blog/2018/2/24/the-ultimate-guide-to-losing-the-stubborn-baby-weight	https://www.youtube.com/watch?v=2EobzhL7QJY	http://implantologiadentaledrapolloni.it/topiramate-weight-loss.html	https://abc.com/shows/extreme-weight-loss	https://www.contemporaryobgyn.net/view/weight-loss-leads-to-worse-outcomes-in-women-with-her2-early-stage-breast-cancer	https://www.runnersworld.com/uk/health/weight-loss/a776244/running-weight-loss-tips/	https://www.menshealth.com/weight-loss/a19536817/weight-loss-tips-1/	https://futuresrecoveryhealthcare.com/blog/harmful-effects-diet-pills-supplements/	https://www.mdedge.com/psychiatry/article/62669/how-control-weight-gain-when-prescribing-antidepressants	https://phenonline.com/phentermine/otc-alternatives/	https://www.sacredsalts.in/Waist/Waist-Beads-For/Weight/Loss_F7ce74d5/	https://then.onorquikico.tk/	https://www.mensjournal.com/health-fitness/how-lose-weight/	https://www.ncbi.nlm.nih.gov/pmc/articles/PMC5032880/	https://www.nytimes.com/2020/01/02/style/self-care/keto-diet-explained-benefits.html	https://www.huffpost.com/entry/cellulite-dermatologists-treatment_n_5b3b8078e4b05127ccec90fd	https://learningenglish.voanews.com/a/no-need-to-go-to-extremes-to-lose-weight-124974589/113119.html	https://health.usnews.com/wellness/mind/articles/2018-08-13/can-hypnosis-help-you-lose-weight	https://www.texasheart.org/heart-health/womens-heart-health/straight-talk-newsletter/obesity-the-facts-about-fat/	https://www.fitandwell.com/news/losing-weight-three-ways-to-start-your-2021-weight-loss-journey-today	https://www.livestrong.com/article/13729640-tempeh-recipes-weight-loss/	https://www.everydayhealth.com/news/things-your-doctor-wont-tell-you-about-weight-loss-drugs/	https://www.gohealthhero.com/blog/use-these-new-digital-tools-for-patient-engagement-in-weight-loss-programs	https://www.quora.com/What-is-the-best-workout-plan-for-a-300lbs-male	https://phentermineclinics.net/	https://www.sidehustlenation.com/healthywage-review/	https://www.dietbet.com/	https://www.sanfordhealth.org/medical-services/weight-loss/non-surgical-weight-loss	https://www.advwtloss.com/weight-loss	http://www.skiandfly.com/Shark-Tank-1-Cup-A-Day-Weight-Loss/d237f350/	https://www.hindustantimes.com/health-and-fitness/weight-loss-vs-fat-loss-what-s-the-difference/story-xoMQuW8uwdDUbfmzk9vgoO.html	https://www.medicinenet.com/hair_loss/article.htm	http://aydm.karategravina.it/diy-optavia-bars.html	http://www.latchpal.com/8-healthy-ways-to-lose-weight-while-breastfeeding/	https://www.news-medical.net/drugs/Duromine.aspx	https://hollywoodlife.com/pics/celeb-weight-loss-transformations-2020-photos/	https://brightside.me/inspiration-health/21-weight-loss-transformations-that-prove-the-struggle-was-so-worth-the-result-423210/	https://www.emp180weightloss.com/	https://www.sleepbettercolumbus.com/can-sleep-apnea-be-cured/	https://asmbs.org/patients/faqs-of-bariatric-surgery	https://www.unitypoint.org/desmoines/services-weight-loss-insurance-coverage.aspx	https://doctor.webmd.com/practice/georgia-medical-treatment-center-c48d5ffd-7350-e211-a5a4-001f29e3eb44-overview	https://conscienhealth.org/2013/10/rebel-wilson-weight-loss-spokesperson-or-guinea-pig/
59	https://etcphysicaltherapy.com/keto-diet/v5J-maintenance_weight_loss_pills_that_actually_work/	https://www.calculators.org/health/weight-loss.php	https://www.emblemhealth.com/live-well/chronic-conditions/the-way-forward/obesity	https://www.prepareforperformance.com/weightloss/why-losing-weight-is-much-easier-than-you-think/	https://liezljayne.com/3-healthy-weight-loss-breakfast-ideas/	https://www.oxygenmag.com/workouts-for-women/the-lift-to-be-lean-program/	https://verilymag.com/2020/02/postpartum-weight-loss-healthy-tips-2020	https://blog.mercy.com/slow-metabolism-myths-facts/	https://www.wunderground.wustl.edu/TdrnXhtL-weight/weight-loss-pills-compared-to-phentermine-7nxetT	https://healthblog.uofmhealth.org/health-management/weighing-facts-tough-truth-about-weight-loss	https://www.medicinenet.com/script/main/art.asp?articlekey=196963	https://familydoctor.org/what-you-should-know-before-you-start-a-weight-loss-plan/	https://parade.com/1142449/emilyshiffer/best-foods-for-weight-loss/	https://www.verywellhealth.com/type-2-diabetes-complications-5120942	http://helvegr.com/2016/06/11/zoloft-sertraline-hydrochloride-cause-weight-gain/	https://www.nytimes.com/2015/07/05/business/top-selling-diet-drug-phentermine-is-cheap-and-easy-to-get.html	https://www.mamaronecklibrary.org/PLMqGzu-weight/dtu9-best-types-of-protein-powder-for-weight-loss	https://www.swiftfit.net/blog/myth-busted-the-500-calorie-deficit	https://www.nutrition.org.uk/healthyliving/healthissues/healthy-weight-loss.html	https://veterinarypartner.vin.com/default.aspx?pid=19239&catId=102903&Id=10160836	https://paleoleap.com/4-strategies-for-maintaining-your-goal-weight-on-keto/	https://time.com/77632/15-myths-and-facts-about-cellulite/	https://forum.english.best/t/losing-weight/45714	https://www.hypnotherapy-directory.org.uk/articles/weightloss.html	https://www.cancertodaymag.org/Pages/Fall2014/Overweight-Obese-Cancer-Patients-Face-Worse-Side-Effects-Survival-Odds.aspx	https://www.acsm.org/blog-detail/acsm-certified-blog/2017/06/25/first-step-journey-losing-weight	https://www.mynetdiary.com/how-to-use-tofu-in-more-tasty-ways.html	https://medlineplus.gov/ency/patientinstructions/000346.htm	https://leaf.nutrisystem.com/10-kitchen-tools-that-make-losing-weight-easier/	http://www.flexfitnesspt.co.uk/wp-content/uploads/plans/F12_Strength&Conditioning_Program.pdf	https://drquinnweightloss.com/	https://notyournormalhealthblog.com/rewards-for-weight-loss/	https://www.trifectanutrition.com/blog/best-way-to-lose-weight-90-day-diet-plan	https://www.merithealthriveroaks.com/weight-loss-options	https://www.choicesweightmanagement.com/weight-loss-shots/	http://bonusoro.it/keto-fizzy-tablets.html	https://www.mayoclinic.org/healthy-lifestyle/weight-loss/in-depth/metabolism/art-20046508	https://www.lehighvalleyweightloss.org/hair-loss-with-weight-loss-is-preventable/	http://emup.gowomenfvg.it/diy-optavia-fuelings.html	https://thebreastfeedingcompanion.com/project/lose-weight-breastfeeding/	https://medicexams.com/thin/2v8-xiaxue-weight-loss-pill-duromine/	https://www.verbalgoldblog.com/weight-loss-transformation-its-about/	https://www.nylon.com/beauty/why-weight-loss-before-and-after-photos-cant-be-separated-from-fatphobia	https://www.atkins.com/how-it-works/library/articles/the-most-effective-weight-loss-diet-and-the-winner-is	https://comprehensivesleepcare.com/bariatric-surgery-sleep-apnea/	https://www.medicinenet.com/what_is_the_safest_form_of_bariatric_surgery/article.htm	https://www.centerforweightlosssurgery.com/get-started/verify-your-insurance/	https://www.wellness-chiropractic-center.com/	https://online.stat.psu.edu/stat200/book/export/html/23
60	https://www.quora.com/What-are-the-best-weight-loss-pills	https://www.shapeplus.com/mens-fat-weight-loss/	https://www.beaumont.org/services/weight-loss/medical-weight-loss	https://markmanson.net/weight-loss	https://soveryblessed.com/healthy-meal-prep-breakfast-recipes-weight-loss-journey/	https://breakingmuscle.com/workouts/workouts-for-fat-loss-after-40	https://thruparenting.com/breastfeeding-and-weight-loss-after-6-months/	https://www.ncbi.nlm.nih.gov/pmc/articles/PMC5702468/	https://www.nytimes.com/2015/07/05/business/top-selling-diet-drug-phentermine-is-cheap-and-easy-to-get.html	https://nyulangone.org/locations/weight-management-program/medical-weight-loss/medical-approaches-to-weight-loss	https://together.stjude.org/en-us/diagnosis-treatment/side-effects/appetite-and-weight-loss.html	https://www.happyway.com.au/blogs/news/a-beginners-guide-to-using-protein-powder-for-weight-loss	https://www.active.com/food-and-nutrition/articles/16-cleansing-foods-that-jumpstart-weight-loss	http://ttuu.implantologiadentaledrapolloni.it/nash-diet.html	http://adc.bgcustomdesign.it/zoloft-fatigue-reddit.html	https://www.clevescene.com/cleveland/5-best-weight-loss-pills-for-women-in-2021/Content?oid=35491822	https://medicexams.com/slim/purple-capsule-weight-loss-pill-white-h5m-beads/	https://www.swiftfit.net/blog/understanding-why-undereating-will-never-work	https://www.diabetes.org/healthy-living/weight-loss	https://cat-world.com/weight-loss-in-cats/	https://www.firstforwomen.com/posts/diet/this-keto-diet-plan-will-help-women-50-and-beyone-lose-weight-for-good	https://www.befitdavis.com/lifestyle/cellulite	https://www.manythings.org/sentences/words/diet/1.html	https://philadelphiahypnosis.com/weight-loss/	https://www.endocrineweb.com/conditions/type-2-diabetes/type-2-diabetes-how-lose-weight	https://www.carepointhealth.org/you-should-expect-these-9-things-on-your-weight-loss-journey/	https://www.watchwhatueat.com/healthy-asian-chili-garlic-tofu/	https://www.sj-r.com/story/lifestyle/2021/01/17/what-you-should-know-using-weight-loss-pills/4184683001/	https://extension.colostate.edu/topic-areas/nutrition-food-safety-health/weight-loss-products-programs-and-diets-9-363/	https://slimmerfitterstronger.com/4-12-week-weight-loss-plan-drop-5-body-fat-easter/	https://www.bwcobgyn.com/services/weight-loss	https://www.reddit.com/r/loseit/comments/75cs8b/nonfood_and_nonclothing_rewards_for_weight_loss/	https://www.livescience.com/53069-diet-weight-loss-the-best-ways-to-eat.html	https://www.lancastergeneralhealth.org/services-and-treatments/healthy-weight-management-and-bariatric-surgery	https://newresultsmedicalweightloss.com/supplements-products/l-carnitine-injections-weight-loss/	https://www.ceosdata.com/22c947/Just-One/Cup-A-Day/Weight-Loss-Shark-Tank/	https://time.com/4853121/muscle-weight-fat/	https://www.zocdoc.com/answers/17918/did-my-diet-cause-hair-loss-if-i-change-it-back-will-it-regrow	https://lilburnballet.org/tn3qRwE-weight/mfygDSfb-optavia-weight-loss-reviews	https://www.carolsmyth.co.uk/breastfeeding-resources/posts/2019/july/breastfeeding-maternal-calorie-intake-does-everyone-need-500kcal-a-day-extra/	https://www.health.com/condition/drug-addiction/phentermine-weight-loss-addiction	https://www.mensjournal.com/health-fitness/jonah-hills-weight-loss-15-photos-actors-new-lean-athletic-build/	https://www.glamour.com/story/before-and-after-weight-loss-photos-stories	https://www.salondebeaute.it/ketodiet/best-weight-loss-program-for-me_Keto	https://www.mayoclinicproceedings.org/article/S0025-6196(11)65187-2/fulltext	https://www.valleyhealthlink.com/our-services/metabolic-bariatric-program/surgical-weight-loss-options/	https://bariatric.stopobesityforlife.com/patient-resources/insurance/	https://cherokeeanimalhospital.com/obesity-your-pet/	https://stopweightbias.com/paying-it-forward-an-interview-with-ww/
61	https://matthewsmd.com/news/5-reasons-weight-loss-pills-almost-never-work/	https://www.pinterest.com/pin/401875966738612933/	https://www.uhcprovider.com/content/dam/provider/docs/public/policies/signaturevalue-bip/weight-gain-loss-programs-ca.pdf	https://www.nch.org/news/why-is-it-so-hard-for-women-over-50-to-lose-weight/	https://dobbsferrylibrary.org/jXBaf6-weight/u1hC-breakfast-ideas-for-weight-loss	https://cdn2.hubspot.net/hubfs/2073800/Premium_Content/ebook_8WeekShred.pdf	https://www.llli.org/breastfeeding-info/weight-loss-mothers/	https://thefastdiet.co.uk/forums/topic/very-slow-weight-loss/	https://www.thehealthy.com/weight-loss/fda-approved-weight-loss-pills-that-work/	https://www.latimes.com/lifestyle/story/2019-11-30/intermittent-fasting-weight-loss-what-you-need-to-know	https://www.sciencedaily.com/releases/2019/12/191217073749.htm	https://problogger.com/dos-and-donts-of-weight-loss-blogging-for-beginners/	https://nutritionfacts.org/topics/weight-loss/	http://uuaz.infirenzeweb.it/sibutramine-reviews.html	https://www.menshealth.com/health/a32860496/antidepressants-weight-gain-psychiatrist-tracey-marks-youtube-video/	https://drtohelp.com/	https://xpresslegal.co.uk/ketodiet/belly-beads-for-weight-loss_Dietpill.html	https://becomebettersppt.com/become-better-sport-performance-personal-training/blog/2018/10/22/progress-is-not-linear	https://www.nhs.uk/live-well/healthy-weight/how-to-diet/	https://www.petcoach.co/article/weight-loss-programs-for-overweight-obese-cats/	https://www.merakilane.com/ketogenic-diet-plan-weight-loss-7-day-keto-meal-plan-menu/	https://www.sun-sentinel.com/health/fl-xpm-2012-08-15-fl-jjps-cellulite-0815-20120815-story.html	https://psychowith6.com/how-to-trust-god-with-weight-loss/	https://www.barryjones.com/stage-hypnosis-course/weight-loss-hypnosis	https://legionathletics.com/how-to-lose-fat-fast/	https://www.organizeyourselfskinny.com/10-things-beginning-115lb-weight-loss-journey/	https://www.fatforweightloss.com.au/keto-teriyaki-tofu/	https://www.pharmacytimes.com/view/study-anti-obesity-medication-twice-as-effective-as-most-weight-loss-drugs	https://www.hydroxycut.com/tools/	https://www.adidas.com/us/blog/533847	https://www.pricaremd.com/services/weight-loss	https://balancechicago.com/VuGnoIac-weight/35agcnpu-weight-loss-rewards	https://loseweightbyeating.com/how-to-lose-weight/	https://www.srmcfl.com/weight-loss-options	https://www.unimedcenter.com/medical-weight-loss/lipotropic-injections/	http://naturopatasilviaantinucci.it/most-dramatic-shark-tank-episodes.html	https://www.openfit.com/muscle-loss	https://www.self.com/story/10-common-causes-of-hair-loss-in-women	http://cibc.ecuboost.it/diy-optavia-fuelings.html	https://theexperiencedmama.com/how-to-lose-weight-while-breastfeeding/	https://clintoncountydailynews.com/eFuOjiJ-weight/p4Tq2pj-duromine-diet-pills	https://talentrecap.com/10-dramatic-celebrity-weight-loss-transformations-how-they-did-it/	https://www.rachaelhartleynutrition.com/blog/2016/12/problem-with-weight-loss-before-and-after-pictures	https://mnpweightloss.com/faqs/how-do-i-decide-which-weight-loss-program-is-best-for-me	https://wellawaresystems.com/benefits-of-cpap-machine-weight-loss/	https://www.georgiasurgicare.com/endosleeve-effective-weight-loss-without-surgery/	https://www.masjax.com/understanding-insurance-and-bariatric-surgery/	http://ehs-excellence.com/Canton/E8c441_Management-Medical-Weight/Loss-Canton-Ga.htm	https://nextions.com/portfolio-posts/manterruptions-bropropriation-and-mansplaining-2-yellow-paper-series/
62	https://www.coachmag.co.uk/nutrition/supplements/4078/the-truth-about-weight-loss-pills	https://www.fitterhealthierdad.com/diet-plans-for-men/	https://khn.org/news/obesity-coverage/	https://www.amazon.com/Why-You-Cant-Lose-Weight/dp/0757003125	https://www.shape.com/weight-loss/food-weight-loss/healthy-breakfasts-for-weight-loss	https://www.snapfitness.com/ae/blog/how-to-lose-weight-in-the-gym-4-simple-steps/	https://www.byrdie.com/lose-weight-after-baby	https://jenniferwagner.co/2019/02/04/slow-weight-loss-better/	https://scottsdaleweightloss.com/lifestyle/plenity-phentermine-and-contrave-whats-the-difference/	http://formaretirrenia.it/weight-loss-reddit.html	https://www.clinicaloncology.com/GI-Cancers/Article/05-21/Weight-Loss-Foreshadows-Pancreatic-Cancer-Well-Before-Diagnosis/62942	https://www.sweetashoney.co/product/keto-weight-loss-program/	https://www.walmart.com/browse/health/diet-foods/976760_1005859_8054555	http://wqke.karategravina.it/vyvanse-weight-loss-forum.html	https://www.ribeclinic.com/coricidin-hbp-and-zoloft-3430726/zoloft-weight-gain-loss	https://otcphenterminefacts.com/phentermine-alternatives/	https://www.gl-f.com/?LOSS=waist-beads-weight-loss/	https://personalexcellence.co/blog/lose-weight/	https://www.sciencedaily.com/news/health_medicine/diet_and_weight_loss/	https://www.vetstream.com/treat/felis/diseases/weight-loss	https://www.nwphysicians.com/a-keto-friendly-approach-to-weight-loss/	https://www.reddit.com/r/loseit/comments/4ayd1g/does_cellulite_go_away_after_weight_loss/	https://www.middleweb.com/36671/using-weight-loss-ads-to-teach-media-literacy/	https://www.modernhypno.com/hypnosis-for-weight-loss	https://jamanetwork.com/journals/jama/fullarticle/2528211	https://www.pehp.org/mango/pdf/pehp/pdc/wa%20grad%20atwood_FFCACA5D.pdf	https://www.aphcv.org/nhdo6Q-weight/keto-diet-recipes-tofu-KpR8	https://www.arrowpassage.com/weight-loss-pills/	https://coloradoprimaryhealthcare.com/2016/06/top-three-weight-loss-tools-offered-by-colorado-primary-health-care/	https://noobgains.com/4-day-split-workout-muscle-and-weight-loss/	https://www.allianceweightlosscenter.com/	https://www.parisischool.com/c6AN0cM-weight/c6AN-rewards-for-weight-loss-milestones	https://www.womenshealthmag.com/uk/food/weight-loss/a707623/best-diets-to-lose-weight/	https://www.northside.com/services/bariatrics/teen-weight-loss/surgical-weight-loss-options	https://www.juvanni.com/blog/mic-lipotropic-injections-as-an-effective-weight-loss-method	https://www.facebook.com/TMZOrganicPremiumBrands/videos/dr-oz-explains-how-cla-safflower-extract-works/353315932102132/	https://www.issaonline.com/blog/index.cfm/2017/the-right-way-to-burn-fat-not-muscle	https://primesurgicare.com/hair-loss-weight-loss-surgery/	https://healthyweightlossrd.com/blog/optaviapyramidscheme	https://www.breastfeedingbasics.com/articles/nutrition-exercise-and-weight-loss	https://www.cosmopolitan.com/health-fitness/a26067574/diet-pills-side-effects-phentermine-weight-loss/	https://www.transformweightloss.com/contents/services/weight-loss-transformation	https://hollywoodlife.com/feature/rebel-wilson-weight-loss-4338621/	https://jenniferhanway.com/8-week-clean-eating-meal-plan-for-weight-loss/	https://nolongerchunky.com/cpap-weight-loss-story/	https://www.loseweightsurgery.com.au/what-are-your-choices	https://www.woodcountyhospital.org/medical-services/weight-loss/paying-for-surgery/	https://northsidefamilymed.com/weight-loss/	https://resources.pollfish.com/survey-guides/survey-bias-your-ultimate-guide/
63	https://www.iamanewme.com/blog/7-diet-pills-that-actually-work-and-why-they-are-effective/	https://www.tripadvisor.com/Attraction_Review-g790336-d14028405-Reviews-Weight_Loss_For_Men_Thailand-Hang_Dong.html	https://resources.allwayshealthpartners.org/members/weight-loss-reimbursement-form.pdf	https://www.pinterest.com/pin/248823948146490197/	https://www.organizeyourselfskinny.com/weight-loss-overnight-oats/	https://fitnessvolt.com/bodyweight-fat-loss-routine/	https://jennadalton.com/breastfeeding-weight-loss/	https://indianapublicmedia.org/amomentofscience/weight-loss-slow.php	https://dlife.com/weight-loss-drugs/	https://www.medicinenet.com/diet_plans_and_programs/article.htm	https://www.cancercouncil.com.au/cancer-prevention/healthy-eating-after-cancer/weight-loss-tips-for-cancer-survivors/	https://www.active.com/fitness/articles/20-minute-bodyweight-workout-for-weight-loss	https://www.diabetes.org/healthy-living/weight-loss	https://vivifyintegrativehealth.com/blogs/weight-loss-affects-immune-system-reduces-inflammation	https://www.hollyfisherhiggins.com/success-story-antidepressant-weight-loss/	https://weightlossnyc.com/diet/weight-loss-medications.php	https://horoscopes.lovetoknow.com/energy-healing/magnet-therapy-methods-weight-loss	https://farm.turnuzzzafi.ml/	https://www.coachmag.co.uk/nutrition/diet-plans/1173/lean-four-weeks-meal-plan	https://www.catfooddispensersreviews.com/how-to-help-your-cat-lose-weight/	https://chasingabetterlife.com/8-charts-that-will-turn-you-into-a-keto-expert/	https://www.aad.org/public/cosmetic/fat-removal/cellulite-treatments-what-really-works	https://www.weightlossformenthai.com/	https://www.hypnoslimonline.com/	https://karalydon.com/intuitive-eating/can-you-lose-weight-with-intuitive-eating/	https://www.accessonline.com/videos/beauty-queen-opens-up-about-her-transformative-weight-loss-journey	https://thebigmansworld.com/the-big-man-cooks-best-and-easy-baked-tofu/	https://www.froedtert.com/weight-loss/treatment/medication	https://www.weightwatchers.com/Templates/Marketing/Marketing_Utool_1col.aspx?pageid=1147791	https://mattcama.com/wp-content/uploads/2017/01/The-Ultimate-Weight-Loss-Training-Guide-PDF.pdf	https://www.drkellsweightloss.com/	https://www.conci.com/weight-loss-tips/weight-loss-rewards-and-consequences	https://www.health.com/food/weight-loss-meals	https://www.inova.org/our-services/inova-weight-loss-services	https://www.womenshealthmag.com/weight-loss/a25619071/b12-shots-weight-loss/	https://soffiodibio.it/metamucil-reviews-weight-loss.html	https://www.sciencedaily.com/releases/2017/11/171101130319.htm	https://www.cosmopolitan.com/uk/beauty-hair/advice/a48958/hair-loss-reasons/	https://www.pkf.tn/alabama-senate-augcpcz/optavia-fueling-substitutes-b60bf6	https://www.nature.com/articles/ijo2013132	https://www.impactgenome.org/Most-Effective-Natural-Appetite-Suppressant/Duromine/Diet-Pills-Malaysia_F7bfc772.html	https://newresultsmedicalweightloss.com/customer-reviews/medical-weight-lost/	https://beforenafter.us/	https://mediweightloss.com/program/mediweightloss-program/	https://academic.oup.com/sleep/article-pdf/12/3/216/13659078/120303.pdf	https://www.unitypoint.org/desmoines/services-weight-loss-non-surgical.aspx	https://www.ncbi.nlm.nih.gov/pmc/articles/PMC2882611/	https://nextdoor.com/pages/georgia-medical-treatment-center-canton-ga/	https://www.meadowsranch.com/debunking-diet-culture/
64	https://www.hollandandbarrett.com/the-health-hub/weight-management/weight-loss/guide-weight-loss-pills-supplements/	https://www.menstclinic.com/blog/what-does-testosterone-have-to-do-with-weight-loss	https://www.molinahealthcare.com/members/il/en-US/mem/medicaid/overvw/coverd/hm/edu/wghtloss.aspx	https://www.menshealth.com/weight-loss/a19536817/weight-loss-tips-1/	https://www.goodhousekeeping.com/health/diet-nutrition/g27684033/what-to-eat-for-breakfast/	https://blog.lafitness.com/2014/01/15/the-90-day-new-years-resolution-weight-loss-workout-plan-movemoreburnmore/	https://www.sweettoothsweetlife.com/ha-update-thoughts-postpartum-weight-loss-body-image/	https://www.nutritionandfitnesspro.com/2014/12/27/3-ways-exercise-can-slow-weight-and-fat-loss/	http://www.differencebetween.net/science/health/difference-between-adipex-and-phentermine/	https://www.nutrisystem.com/	https://copingmag.com/weight-and-muscle-loss/	https://www.livestrong.com/article/381797-the-best-gym-routine-to-lose-weight/	https://www.healthyweightforum.org/eng/weight-loss/secret-foods/	https://www.wheatfieldpediatrics.com/PatientPortal/MyPractice.aspx?UAID=%7B8D4840E5-0400-4984-B74F-CEA88B74230A%7D&TabID=%7BX%7D&ArticleID=760001	https://www.pinterest.com/pin/811703532830162461/	https://www.phentermine.com/blog/prescription-weight-loss-drugs/	https://dietsinreview.com/diets/accu-weight-loss-the-bead-diet/	https://ketodietapp.com/Blog/lchf/Not-Losing-Weight-on-Low-Carb-Ketogenic-Diet-Dont-Give-Up-and-Read-Further	https://www.uptodate.com/contents/losing-weight-beyond-the-basics	https://catingtonpost.com/weight-loss-for-fat-cats/	https://www.instagram.com/ketodietmealplan/?hl=en	https://patch.com/connecticut/guilford/how-long-does-these-treatments-take-to-get-rid-of-cellulite	https://copyblogger.com/sensitive-facebook-ads/	https://www.goodreads.com/book/show/44803623-weight-loss-hypnosis-for-women	https://www.khanacademy.org/math/statistics-probability/significance-tests-confidence-intervals-two-samples/comparing-two-means/v/hypothesis-test-for-difference-of-means	https://lakehealth.org/geris-weight-loss-journey/	https://www.mensjournal.com/food-drink/protein-power-tofu/	https://columbiasurgery.org/news/2016/05/13/can-weight-loss-pills-help-me-lose-weight-fast	https://www.infarrantlycreative.net/weight-loss-accountability-tools/	https://www.juneauempire.com/marketplace/fit-after-50-mark-mcilyars-workout-plan-for-men-over-fifty/	https://www.toledobladeweightloss.com/	https://theholymess.com/free-printable-weight-loss-tracker/	https://www.olivetomato.com/how-to-lose-weight-on-a-mediterranean-diet-5-tips-that-work/	https://optionsmedicalweightloss.com/	https://nypost.com/2019/08/06/this-miracle-injection-actually-might-help-you-lose-weight/	http://ipuppies.it/dr-oz-keto-diet-drink.html	https://www.fringesport.com/blogs/news/how-to-measure-muscle-gain-and-fat-loss	https://www.ncbi.nlm.nih.gov/pmc/articles/PMC5315033/	https://patriciaandcarolyn.com/optavia-vs-noom/	https://www.livestrong.com/article/127686-weight-loss-supplements-breastfeeding/	https://compex.org.uk/8iHmh8ej-weight/DoNqkn-weight-loss-pills-duromine-online	https://www.coachmag.co.uk/transformation/7482/the-ultimate-body-transformation-plan	https://www.healthline.com/health/weight-loss/signs-of-weight-loss	https://www.tonyrobbins.com/health-vitality/13-keys-to-weight-loss/	https://consumer.healthday.com/vitamins-and-nutrition-information-27/obesity-health-news-505/a-little-weight-loss-may-ease-sleep-apnea-685004.html	https://www.uchealth.com/weightloss/	https://www.englewoodhealth.org/service/bariatric-surgery/insurance-coverage-and-requirements	https://www.linkedin.com/in/andrea-mathis-84ab69b	https://static1.squarespace.com/static/57e9ebb16a4963ef7adfafdb/t/5f2116c6f57a1f3b8b40f7e7/1596004060378/Weight+Stigma+What+is+Known+Rapid+Review_Final+July+2020.pdf
65	https://www.doctoroz.com/article/truth-about-diet-pills	https://neighborhoodwellnessclinic.com/weight-loss-steps-men/	https://www.obesityaction.org/community/article-library/what-to-do-when-youre-denied-bariatric-weight-loss-surgery/	https://www.dietdoctor.com/how-to-lose-weight	https://www.crispyfoodidea.com/2020/07/healthy-high-protein-breakfast-recipes.html	https://www.nifs.org/blog/weightlifting-for-women-enhance-weight-loss-and-more	https://www.womenshealth.com.au/weight-loss-after-pregnancy	https://www.prevention.com/weight-loss/g20441544/losing-weight-without-trying/	https://www.riverfronttimes.com/stlouis/fast-weight-loss-pills-top-5-diet-supplements-guaranteed-to-work/Content?oid=35189762	https://globalnews.ca/news/4003165/workout-diet-results/	https://patient.info/signs-symptoms/weight-loss-unintentional	https://www.facebook.com/BeginnersWeightLossTips/	https://www.ucsfhealth.org/education/guidelines-for-losing-weight	https://www.uscjournal.com/articles/menopause-cholesterol-and-cardiovascular-disease-0	http://encc.implantologiadentaledrapolloni.it/first-few-days-on-zoloft.html	https://iwcwellness.com/en-GB/2-over-the-counter-alternative-to-phentermine	https://1votecloser.org/ketodiet/how-much-lose-weight-on-keto_Dietpill	https://renaissanceperiodization.com/chronic-dieting/	https://www.amazon.com/Best-Sellers-Health-Personal-Care-Weight-Loss-Products/zgbs/hpc/3774931	https://www.amazon.com/cat-food-weight-loss/s?k=cat+food+for+weight+loss	https://www.barnesandnoble.com/w/keto-for-beginners-virginia-hoofman/1126437254	https://www.doctoroz.com/article/secret-weapons-fight-cellulite	https://www.synonyms.com/synonym/weight+loss	https://b-townblog.com/2021/04/08/hypnosis-for-weight-loss-its-not-always-about-a-number/	https://www.self.com/story/this-is-how-your-weight-can-affect-your-fertility	https://www.insider.com/weight-loss-success-stories-2018-2018-12	https://www.healthymummy.com/recipe/veggie-packed-ginger-tofu-stir-fry/	https://www.onhealth.com/content/1/prescription_weight_loss_medicine	https://blog.csiro.au/total-wellbeing-diet-weight-loss-tools/	https://www.trimmedandtoned.com/31-intense-fat-loss-workouts-can-home-no-equipment/	https://www.holyfamilyhospital.org/services-directory/weight-loss	https://www.doctoroz.com/blog/food-reward	https://www.tonyrobbins.com/health-vitality/13-keys-to-weight-loss/	https://www.lnrmc.com/weight-loss-options	https://www.skinnymint.com/products/super-lean-shots	http://ebnm.implantologiadentaledrapolloni.it/harvard-weight-loss.html	https://www.medicalnewstoday.com/articles/325577	https://my.clevelandclinic.org/health/diseases/16921-hair-loss-in-women	https://www.cookinglight.com/eating-smart/nutrition-101/what-is-optavia-diet	https://www.birthready.com/losing-weight-and-losing-fat-breastfeeding/	https://www.hendersonglass.com/?guan=duromine-diet-pills_Weight-Management.html	https://www.groupon.com/deals/transformations-29	https://clintoncountydailynews.com/vvPa4f6M-weight/before-n0mp-and-after-weight-loss-nude	https://www.dietdoctor.com/how-to-lose-weight/10-weight-loss-programs	https://paleoleap.com/paleo-sleep-apnea/	https://www.suburbansurgicalcare.com/bariatric-surgery/orbera-gastric-balloon/	https://www.gofundme.com/c/blog/weight-loss-surgery-costs	https://www.pwlc.com/	https://www.sciencedaily.com/releases/2019/04/190418141717.htm
66	https://www.bodybuilding.com/content/5-truths-about-fat-burners.html	https://www.jennycraig.com/	https://blog.iqoption.com/jcF9O4p-weight/6eRs-weight-loss-programs-covered-by-insurance	https://www.verywellhealth.com/pcos-and-weight-loss-why-it-is-so-hard-2616492	https://www.mayoclinic.org/healthy-lifestyle/nutrition-and-healthy-eating/in-depth/food-and-nutrition/art-20048294	https://health.usnews.com/wellness/fitness/articles/the-best-exercises-to-build-muscle-and-lose-weight-at-the-same-time	https://www.thriftybrittany.com/postpartum-weight-loss/	https://www.nm.org/healthbeat/healthy-tips/how-your-body-fights-weight-loss	https://kallergy.com/weight-lose/otc-weight-loss-pills-similar-to-phentermine.html	https://www.firstpost.com/health/do-ice-baths-help-in-muscle-recovery-and-weight-loss-7748911.html	https://www.eatthis.com/losing-weight-to-avoid-obesity-related-cancer/	https://blog.glycoleap.com/guide-starting-weight-loss-journey/	https://www.taste.com.au/healthy/galleries/reducing-belly-fat-gallery/9v6rr8i9	https://www.inverse.com/mind-body/fasting-before-a-diet-positive-results	https://hashimashi.com/weaning-off-zoloft/	https://topotcalternatives.com/category/weight-loss/phentermine-alternatives/	https://realmomish.com/shopwaistbeads/waistbeadcrys	https://trello.com/c/okAZJe31/158-do-not-let-the-scale-dictate-your-success-weight-loss-is-not-linear	https://www.eatright.org/health/weight-loss/your-health-and-your-weight/back-to-basics-for-healthy-weight-loss	https://www.nomnomnow.com/learn/article/weight-loss-diet-for-your-cat	https://fitmencook.com/keto-meal-plan/	https://weighlessforwayless.com/nonsurgical-cellulite-treatment/	https://www.livewritethrive.com/2015/01/05/my-writers-weight-loss-plan/	https://www.northshorehypnosis.com/weight-loss.html	https://en.wikipedia.org/wiki/Prospect_theory	https://www.iceshaker.com/blogs/news/personal-weight-loss-journeys-to-watch-8-inspiring-youtube-channels	https://www.lifeweighbariatrics.com/healthy-recipes/tofu-chocolate-pudding/	https://www.walmart.com/browse/health/weight-loss-pills/976760_1005859_1092395	https://www.weightlossscience.com/tools/	http://site.stewsmithptclub.com/45dayplan.pdf	https://www.medisliminc.com/	https://www.skinnyfatguyproductions.com/723/you-can-do-it-10-motivating-weight-loss-rewards-that-dont-involve-food/	https://www.menshealth.com/weight-loss/a19536817/weight-loss-tips-1/	https://www.gundersenhealth.org/services/weight-management/	https://www.globenewswire.com/news-release/2021/04/10/2207768/0/en/One-Shot-Keto-Reviews-Alarming-Weight-Loss-Truth-Revealed.html	http://myja.mediaet.it/shark-tank-2020.html	https://academic.oup.com/advances/article/8/3/511/4558114	http://www.tricovel.ca/blog/prevent-hair-loss-due-to-weight-loss/	http://ekp.affettoeterapiadelcane.it/optavia-snack-substitutes.html	https://www.babycenter.com/baby/breastfeeding/diet-for-a-healthy-breastfeeding-mom_3565	http://ynru.karategravina.it/phentermine-supplements.html	https://www.goodmorningamerica.com/wellness/story/gma-weight-loss-transformation-story-74978733	https://shriver.umassmed.edu/fmgkEv-weight/sza-weight-loss-before-and-after-qYG6	https://drquinnweightloss.com/	https://weightlosssurgeon.com/who-is-dr-ayoola/sleep-apnea	https://www.bostonmagazine.com/sponsor-content/the-ultimate-guide-to-comparing-surgical-and-non-surgical-weight-loss-options/	https://www.alexandriabariatricsurgery.com/practice-news/does-insurance-cover-weight-loss-surgery-insurance-info/	https://health.usnews.com/doctors/donna-haley-325819	https://www.brookings.edu/research/algorithmic-bias-detection-and-mitigation-best-practices-and-policies-to-reduce-consumer-harms/
67	https://en.wikipedia.org/wiki/Anti-obesity_medication	https://manofmany.com/lifestyle/fitness/best-weight-loss-exercises	https://justcareusa.org/good-news-for-anyone-looking-for-help-losing-weight/	https://www.myfooddiary.com/blog/weight-loss-what-to-expect-when-getting-started	https://quickasianrecipes.com/healthy-egg-recipes-for-weight-loss/	https://www.fitnessblender.com/articles/top-10-best-fat-burning-exercises-fat-burning-workouts-at-home	https://www.modernmom.com/a279bbae-3b45-11e3-8407-bc764e04a41e.html	https://consumer.healthday.com/vitamins-and-nutrition-information-27/dieting-to-lose-weight-health-news-195/is-slow-and-steady-weight-loss-really-the-best-approach-692724.html	https://kallergy.com/weight-lose/over-the-counter-diet-pills-comparable-to-phentermine.html	https://www.insider.com/healthy-fat-weight-loss-diet-tips-how-to-eat-lessons-2019-6	https://www.cancer.ie/cancer-information-and-support/cancer-information/cancer-treatments-and-side-effects/coping-with-side-effects/eating-problems-and-weight-loss	https://www.bicycling.com/training/g20020541/14-ways-to-lose-weight-with-your-bike/	https://www.dogfoodadvisor.com/best-dog-foods/weight-loss-dog-foods/	https://soffiodibio.it/sugar-makes-my-heart-hurt.html	https://soffiodibio.it/1-week-on-zoloft-reddit.html	http://www.parkinsonaragon.com/teniqaz	https://www.staropetrovoselo.hr/Best-Thing-To-Curb-Appetite/Plus-Size-Waist/Beads-For-Weight-Loss_4c1877448c/	https://www.coursehero.com/file/p7ckgv2/Its-because-Weight-loss-is-not-linear-with-time-which-means-cutting-calories-at/	https://www.eatingwell.com/recipes/18045/weight-loss-diet/	https://www.catster.com/cat-health-care/cat-losing-weight-how-to-tell-what-to-do	https://quikdr.com/healthtips/keto-diet-plan-for-weight-loss/	http://www.phillytrib.com/lifestyle/advice-to-iron-out-those-fat-dimples-from-cellulite/article_1a821c1f-b4f4-5ec4-988c-7be4a101e4f8.html	https://www.thoughtco.com/lose-vs-loose-4707565	https://www.udemy.com/course/self-hypnosis-for-weight-loss/	https://www.cosmopolitan.com/health-fitness/a56963/reality-checks-about-weight-loss-after-having-a-baby/	https://www.soundmedicalweightloss.com/blog/how-can-mindfulness-help-my-weight-loss-journey	https://www.womansday.com/food-recipes/cooking-tips/tips/a4706/the-truth-about-tofu-top-5-myths-dispelled-104586/	https://www.thedailyworld.com/marketplace/best-weight-loss-pills-2021-do-they-work-how-to-avoid-scams/	https://www.stylecraze.com/articles/weight-loss-machines-you-should-try-out/	https://www.eatthis.com/your-10-day-plan-get-toned-trim/	https://www.doctorsdietamerica.com/	https://100pounds2lose.livejournal.com/5673912.html	https://www.prnewswire.com/news-releases/best-fast-weight-loss-diet-announced-for-2021-301199498.html	https://www.nebraskamed.com/weight-loss	https://drbillsukala.com/hcg-diet-review-does-it-work/	http://ristorantepinko.it/can-i-take-melatonin-while-on-keto-diet.html	https://bamboocorefitness.com/one-pound-of-fat-versus-one-pound-of-muscle-clearing-up-the-misconception/	https://www.huffpost.com/entry/covid-19-hair-loss_l_5f329abac5b64cc99fde5128	https://bookshop.org/books/optavia-diet-cookbook-2021-the-12-week-weight-loss-program-on-a-budget-affordable-super-easy-recipes-to-kickstart-your-long-term-transformati-9781801585491/9781801585484	https://mommyonpurpose.com/diet-for-weight-loss-while-breastfeeding/	https://ties.dbmi.pitt.edu/gvf0ifw-weight/9qsl-weight-loss-pills-nz-duromine	https://shareably.net/unbelievable-weight-loss-transformation/	https://www.nygetfit.com/weight-loss-before-and-after/	https://slim4life.com/	https://scottsdaleweightloss.com/health-effects-of-obesity/sleep-apnea/	https://www.conwaymedicalcenter.com/news/qualify-weight-loss-surgery/	https://www.ucsfhealth.org/education/bariatric-surgery-requirements-and-evaluation	https://www.retailplanningcorp.com/features/quick-weight-loss/	http://www.tophc.ca/wp-content/uploads/2019/05/Session-06_Addressing-Weight-Bias-What-is-the-Role-of-Public-Health.pdf
68	https://www.herstylecode.com/fitness/diet-pills-actually-work/	https://markmanson.net/weight-loss	https://etcphysicaltherapy.com/perfect-body/weight_loss_programs_covered_by_insurance-77U/	https://www.helpguide.org/articles/diets/how-to-lose-weight-and-keep-it-off.htm	https://www.goodto.com/food/breakfast-under-100-calories-39173	https://noobgains.com/4-day-split-workout-muscle-and-weight-loss/	https://www.insider.com/how-to-lose-weight-after-pregnancy	https://www.gaiam.com/blogs/discover/8-ways-we-sabotage-weight-loss	https://www.sciencedaily.com/releases/2016/06/160614121237.htm	https://patient.info/signs-symptoms/weight-loss-unintentional	https://www.uhhospitals.org/Healthy-at-UH/articles/2020/01/what-does-your-scale-say-about-your-cancer-risk	https://8fit.com/nutrition/the-shopping-list-for-weight-loss-beginners/	https://extension.colostate.edu/topic-areas/nutrition-food-safety-health/weight-loss-products-programs-and-diets-9-363/	https://www.sciencedaily.com/releases/2021/04/210413110642.htm	https://butyoudontlooksick.com/book-and-product-reviews/book-reviews/health/a-hidden-cause-of-obesity-and-reversing-antidepressant-weight-gain/	https://www.pharmacytimes.com/view/which-weight-loss-drug-works-best	https://higginsweb.psych.columbia.edu/uuIfip-weight/sewsuu-happy-pills-and-weight-loss	https://www.biolayne.com/articles/nutrition/top-8-dieting-mistakes/	https://memorialhermann.org/services/specialties/ironman-sports-medicine-institute/sports-nutrition/weight-loss-made-simple	https://www.npr.org/2019/09/21/762860572/for-fat-cats-the-struggle-is-real-when-it-comes-to-losing-weight-and-keeping-it	https://www.southbeachdiet.com/keto-diet/index.jsp	https://makeupandbeauty.com/will-cellulite-go-lose-weight/	https://www.udemy.com/course/ultimate-weight-loss/	https://nehypnosis.com/	https://power20.co/is-it-possible-to-lose-weight/	http://thepenningtonpoint.com/2014/06/weight-loss-journey/	https://hellonutritarian.com/tag/tofu/	https://www.doctoroz.com/article/qnexa-new-medication-weight-loss	https://www.sparkpeople.com/	http://sitoreattivo.it/weekly-workout-plan.html	https://www.medicalweightlosswildomarca.com/	https://www.fitnessforweightloss.com/top-5-rules-for-rewards/	https://vcahospitals.com/know-your-pet/creating-a-weight-reduction-plan-for-dogs	https://www.bostonmagazine.com/sponsor-content/the-ultimate-guide-to-comparing-surgical-and-non-surgical-weight-loss-options/	https://aboutfaceantiaging.com/benefits-lipotropic-injections-weight-loss/	http://jptn.parrocchiamorolo.it/galveston-diet.html	https://well.blogs.nytimes.com/2016/02/03/a-diet-and-exercise-plan-to-lose-weight-and-gain-muscle/	https://www.hshairclinic.co.uk/news/will-intermittent-fasting-really-cause-my-hair-to-regrow	https://www.medifast1.com/	https://loveliliya.com/2018/10/30/tips-on-how-to-lose-weight-while-breastfeeding-without-losing-your-supply/	https://www.verywellmind.com/how-long-does-adipex-stay-in-your-system-80217	https://aractidf.org/bfaashop/runners-stories/g21946498/amazing-weight-loss-transformations/	https://www.weightwatchers.com/us/weight-loss-motivation	https://familydoctor.org/what-you-should-know-before-you-start-a-weight-loss-plan/	https://www.entconsultantlondon.co.uk/blog/can-losing-weight-cure-sleep-apnea/	https://www.lutheranhealth.net/news-room/lutheran-weight-management-center-offers-new-optio-16053	https://promedicahealthconnect.org/wellness/will-insurance-cover-my-weight-loss-surgery/	https://www.wellnesschiropractorcanton.com/services/weight-loss-and-detox/	https://www.bmj.com/content/348/bmj.g2646
69	https://gescoworld.com/Hunger-Suppressant-Foods/Weight/Loss-Pills-That-Actually-Work-Reddit_E8654b.html	https://www.livescience.com/63324-men-women-weight-loss-difference.html	https://selecthealth.org/wellness/wellness-program-and-tools	https://www.topendsports.com/weight-loss/mental-toughness-for-weight-loss.htm	https://mynbce.org/dGZ6-weight/good-breakfast-ideas-for-weight-mW1k-loss	https://www.t3.com/us/features/best-dumbbell-workout	https://www.livehealthily.com/after-pregnancy/postpartum-weight-loss-how-to-lose-weight-safely-after-giving-birth	https://www.precisionnutrition.com/all-about-slow-eating	https://www.livescience.com/51896-weight-loss-drugs-pros-cons.html	https://www.runnersworld.com/uk/health/weight-loss/a776244/running-weight-loss-tips/	https://www.medicalnewstoday.com/articles/326417	https://www.popsugar.com/fitness/how-long-should-beginners-walk-on-treadmill-to-lose-weight-47192768	https://diettogo.com/	http://serafinaorvieto.it/phentermine-supplements.html	http://wqke.karategravina.it/vyvanse-weight-loss-forum.html	https://beautyandhealthlife.com/best-over-the-counter-phentermine-alternative-diet-pills/	https://shriver.umassmed.edu/kjadbr-weight/weight-loss-programs-with-food-kztCkd7	https://www.thestickchick.com/post/martial-arts-growth-is-not-linear	https://www.mddietclinic.com/	https://pet-happy.com/what-to-do-when-a-cat-is-losing-weight/	https://www.almondtozest.com/keto-diet-plan/	https://pedalchile.com/blog/cellulite	https://www.audible.com/pd/Paleo-Diet-for-Beginners-Complete-Guide-for-Rapid-Weight-Loss-Learn-How-to-Lose-Weight-Fast-and-Healthy-Audiobook/B07T6JRYV2	https://psycnet.apa.org/record/1986-30794-001	https://www.pritikin.com/stroke-recover-exercise	https://www.crwhealth.com/my-weight-loss-journey/	https://www.charamarie.com/blog/how-to-make-tofu-feta/	https://www.fda.gov/drugs/drug-safety-and-availability/fda-approves-weight-management-drug-patients-aged-12-and-older	https://www.prevention.com/weight-loss/a20471228/weight-loss-kitchen-tools-on-amazon/	https://www.joe.co.uk/fitness-health/weight-loss-lockdown-diet-workout-261588	https://www.drgsweightlossplantation.com/	https://collincounty.momcollective.com/health-wellness/reward-ideas-for-weight-loss-chart/	https://www.muscleandfitness.com/nutrition/healthy-eating/28-days-meal-plan-lean-muscle/	https://mooresvilletribune.com/news/local/understanding-your-weight-loss-options/article_cad839b8-8d63-11eb-8cd6-37713a5ae419.html	https://www.mysanteclinic.com/blog/mic-and-b12-shots-for-weight-loss	http://xoee.robertogeraci.it/keto-manufacturer.html	https://cathe.com/strength-training-versus-endurance-training-which-is-more-effective-for-weight-loss/	https://donovanmedical.com/qow-posts/te-dieting	https://www.ebay.com/b/OPTAVIA-Weight-Loss-Program-Foods/82616/bn_7115508087	https://triptomotherhood.com/the-reason-why-you-cant-lose-weight-while-breastfeeding	http://www.medsafe.govt.nz/profs/Datasheet/d/durominecap.pdf	https://www.express.co.uk/life-style/diets/1261505/weight-loss-diet-protein-f45-exercise-transformation-toned-abs	https://www.physiciansweightloss-miami.com/results/	https://www.weightwatchers.com/us/	https://www.reddit.com/r/fatlogic/comments/518yde/weight_loss_cures_obstructive_sleep_apnea_but_is/	https://journeytothenewyou.com/blog/what-is-the-best-weight-loss-surgery-for-you/	https://mynewbeginning.com/bariatric-surgery-insurance-coverage/	https://reddysmedicare.com/Canton/Pain_67d6fe_Management-Weight-Loss-Canton/Ga//	https://www.heart.org/en/news/2018/05/01/losing-weight-substantially-reduces-atrial-fibrillation
70	https://pulse.kenzai.com/no-gimmicks-why-diet-pills-dont-work	https://www.medicalnewstoday.com/articles/303409	https://benefitsinfo.uhg.com/uhg/medical-weight-loss.html	https://chriskresser.com/why-its-so-hard-to-lose-weight-and-keep-it-off/	https://pcospersonaltrainer.com/articles/weight-loss-breakfast-recipes/	http://www.flexfitnesspt.co.uk/wp-content/uploads/plans/F12_Strength&Conditioning_Program.pdf	https://vigoritout.com/secrets-to-postpartum-weightloss/	https://timesofindia.indiatimes.com/life-style/health-fitness/weight-loss/is-your-slow-metabolism-making-you-fat/articleshow/71839139.cms	https://www.clevescene.com/cleveland/5-best-weight-loss-pills-for-women-in-2021/Content?oid=35491822	https://pressfrom.info/uk/lifestyle/health/-542726-weight-loss-shows-up-faster-than-you-think.html	https://www.pharmacytimes.com/view/weight-loss-after-her2-positive-early-breast-cancer-diagnosis-associated-with-worse-outcomes	https://balancechicago.com/bySJ8djc-weight/SJ8djc1-yogas-for-weight-loss-for-beginners	https://www.fitufort.com/nutrition/20-most-weight-loss-friendly-foods-on-the-planet	http://ibty.parrocchiamorolo.it/pes-statement-for-htn.html	https://www.alternativetomeds.com/blog/are-zoloft-and-its-side-effects-safe/	http://bdh.affettoeterapiadelcane.it/why-am-i-not-losing-weight-on-topamax.html	https://www.trustees.org/uA7gxl-weight/mozzarella-sticks-weight-loss-diet-KNkgq3js	https://www.avatarnutrition.com/blog/fat-loss/the-secrets-of-fat-loss	https://www.cookinglight.com/eating-smart/macro-diet-counting-macros-weight-loss-better-nutrition	https://www.innovetpet.com/blogs/appetite-nutrition/why-is-my-cat-losing-weight	https://greenhealthycooking.com/keto-diet-plan/	https://www.prevention.com/fitness/workouts/a20465370/a-cellulite-cure-that-works/	https://www.skillsyouneed.com/ps/weight-loss.html	https://www.bookrackwa.com/book/9781801580304	https://www.fastcompany.com/3047432/why-sharing-your-progress-makes-you-more-likely-to-accomplish-your-goals	https://8fit.com/lifestyle/obesity-health-risks-and-how-to-begin-your-weight-loss-journey/	https://cookpad.com/us/recipes/156781-easy-low-calorie-and-fat-reduced-mapo-tofu	https://www.cvs.com/shop/diet-nutrition/weight-loss/weight-loss-supplements	https://www.newhope.com/health/healthy-detox-and-weight-loss-education-tools	https://health.usnews.com/wellness/fitness/articles/the-best-exercises-to-build-muscle-and-lose-weight-at-the-same-time	https://www.mydoctorweightloss.com/	https://connect.cehd.umn.edu/ncN4d2uf-weight/rewards-for-weight-loss-milestones-lqpXmqf	https://observer.com/2020/11/best-weight-loss-pills/	https://goshenhealth.com/health-library/our-weight-loss-programs	https://www.truongrehab.com/lipotropic-injections-for-weight-loss.html	http://znmd.infirenzeweb.it/keto-manufacturer.html	https://barbell-logic.com/muscle-vs-fat-myths/	https://skinkraft.com/blogs/articles/hair-loss-due-to-weight-loss	http://ulh.unponteperlaterrasanta.it/diy-optavia-bars.html	https://www.kidspot.com.au/health/wellbeing/weight-loss/expert-reveals-the-dangers-associated-with-losing-weight-while-breastfeeding/news-story/ddbd1c92161837bc0b79608728bc3e61	https://retail-associates.com/Xiaxue-Diet-Pill_218bf7_Duromine/	https://www.insider.com/most-inspiring-fitness-transformations-weight-loss-gain-2019-12	https://www.carepointhealth.org/take-weight-loss-photos/	https://www.sylacaugaobgyn.com/is-a-medical-weight-loss-program-for-me/	https://azdentist.com/sleep-apnea-and-weight-gain-connection/	https://lonepeaksurgery.com/services/weight-loss-balloon.dot	https://www.wlshelp.com/weight-loss-surgery-insurance.html	https://www.acresmillvet.com/	https://journals.sagepub.com/doi/full/10.1177/2158244018772888
71	https://www.jackedfactory.com/diet-pills-that-work/	https://www.normanrappaportmd.com/for-men-only/body-contouring-massive-weight-loss-for-men/	https://www.medicaid.gov/medicaid/quality-of-care/quality-improvement-initiatives/reducing-obesity/index.html	https://www.huffpost.com/entry/losing-the-last-10-pounds_n_1752918	https://www.savvyhoney.com/20-easy-keto-breakfast-recipes-thatll-help-you-lose-weight/	https://food.ndtv.com/fitness/weight-loss-exercises-9-ways-to-shed-the-weight-1230144	https://rosewalk.com/blog-news/how-to-lose-weight-after-pregnancy/	https://gethealthyu.com/why-is-my-metabolism-so-slow/	https://www.medpagetoday.com/endocrinology/obesity/42563	http://www.cbn.com/health/weightloss/carolelewis_firstplace4health.aspx	https://www.oncolink.org/support/nutrition-and-cancer/during-and-after-treatment/cachexia-in-the-cancer-patient	https://nulivscience.com/blog/weight-loss-strategy-beginners-guide-metabolic-diet	https://medlineplus.gov/diets.html	http://bhm.affittiviterbo.it/losartan-and-coffee.html	https://backseatdirectors.com/?LOSS=weight-loss-from-zoloft	https://misscrafty.it/phentermine-t-nation.html	https://weightlossboston.com/the-sadkhin-method/	https://www.tensonwest.com/Portal/Home/BlogPost/38861a34-a12d-46fd-8416-04dfad0d9db0	https://health.clevelandclinic.org/the-7-best-weight-loss-tips-youll-ever-read/	https://www.petco.com/shop/en/petcostore/category/cat/cat-food/weight-management	https://www.gqindia.com/live-well/content/indian-keto-diet-a-complete-guide-and-plan-for-weight-loss	https://www.piedmont.org/living-better/cellulite-101	https://www.muscleandstrength.com/expert-guides/fat-loss	https://www.delraypsych.com/events-buy/hypnosis-weight-loss-program-with-dr-eleni-boosalis	https://www.womenshealthmag.com/weight-loss/a19633221/topamax-for-weight-loss/	https://www.emp180weightloss.com/the-important-role-of-a-wellness-coach-during-your-weight-loss-journey/	https://www.health-total.com/recipe/spinach-with-tofu-soup/	https://www.anchoragebariatrics.com/diet-and-exercise-plan/bariatric-medications-for-weight-loss/	https://simondsmetabolics.com/2019/04/10/top-10-kitchen-essentials-for-weight-loss-management/	https://www.t3.com/us/features/best-dumbbell-workout	https://www.mercy.com/health-care-services/bariatrics-medical-weight-loss/specialties/non-surgical-weight-loss	https://weightlosslook.blogspot.com/2011/05/non-food-weight-loss-rewards.html	https://memorialhermann.org/services/specialties/ironman-sports-medicine-institute/sports-nutrition/weight-loss-made-simple	https://www.nkch.org/find-a-service/bariatric-surgery/procedures-we-offer/	https://revivme.com/therapies/slimboost/	http://jahy.regionelife.it/tops-weight-loss.html	https://adaptivestrength.com.au/toning-your-body-vs-weight-loss-the-different-approaches/	https://www.njfue.com/blog/can-hair-loss-be-a-sign-of-something-more-serious	https://www.facebook.com/OPTAVIA/photos/the-new-and-improved-mobile-app-is-finally-here-complete-with-an-extensive-food-/10151606096261729/	https://www.bunmaternity.com/blogs/news/is-dieting-while-breastfeeding-safe-for-your-baby	https://www.thedenovo.com/365-Skinny/Tku-30-day-weight-loss-meal-AJO-planner/	https://bestlifeonline.com/weight-loss-success-stories/	https://www.alamy.com/stock-photo/before-and-after-weight-loss.html	https://www.xyngular.com/en/weight-loss/	https://kcbariatric.com/will-weight-loss-surgery-cure-sleep-apnea/	https://www.healthpartners.com/care/specialty-centers/bariatric-surgery-and-weight-center/weight-loss-services/	https://saynotoobesity.com/insurance-for-self-pay/	https://www.localmint.com/us/results-inc-weight-loss-centers-canton-hours-1177083	https://quizlet.com/143796902/intro-to-statistics-mccc-ch-1-flash-cards/
72	https://www.health.harvard.edu/staying-healthy/weight-loss-drugs-and-your-heart	https://www.walmart.com/browse/health/weight-loss-pills/male/976760_1005859_1092395/Z2VuZGVyOk1hbGUie	https://www.cdphp.com/members/wellness/common-health-topics/weight-management	https://share.upmc.com/2018/07/harder-for-women-to-lose-weight/	https://mealprepify.com/easy-keto-breakfast-ideas/	https://www.sharecare.com/health/strength-training/strength-training-important-weight-loss	https://www.mountsinai.org/health-library/selfcare-instructions/losing-weight-after-pregnancy	https://www.huffingtonpost.com.au/2016/11/27/6-simple-reasons-why-youre-not-losing-weight_a_21613752/	https://www.contemporaryclinic.com/view/the-skinny-on-commonly-prescribed-antiobesity-medications	http://fzc.implantologiadentaledrapolloni.it/college-weight-gain-girl.html	https://www.cancer.ca/en/cancer-information/living-with-cancer/advanced-cancer/physical-symptoms-of-advanced-cancer/?region=on	https://www.papor.org/nL6blYt-weight/kcZj9x-weight-loss-for-beginners-the-diet-plan	https://www.amazon.com/Best-Sellers-Books-Diets-Weight-Loss/zgbs/books/4613	https://www.nature.com/articles/s41440-021-00651-z	https://host-8.justdancebg.site/wiki-17-03-2020.php	https://www.womensblogtalk.com/phentermine-alternatives	https://howibeadit.wordpress.com/	https://girlgonehealthy.ca/weight-loss-is-not-linear/	https://familydoctor.org/what-you-should-know-before-you-start-a-weight-loss-plan/	http://www.capitalgazette.com/lifestyles/ph-ac-cl-vet-0726-20160726-story.html	https://www.prevention.com/food-nutrition/a20483336/keto-diet-facts/	https://www.cnn.com/2014/04/01/health/upwave-cellulite-exercises	https://www.facebook.com/Grammar-teacher-1563229043958231/videos/free-weight-loss-recipe-part-1watch-part-2-here-httpsyoutube-pz-6gslfzu/1569114256703043/	https://www.alignhypnosis.com/	https://workweeklunch.com/why-i-dont-promote-weight-loss/	https://cherokeewomenshealth.com/2017/09/wendys-amazing-weight-loss-journey/	https://galvestondiet.com/recipes/vegetarian/crispy-herbed-tofu-with-broccoli/	https://www.medicare.org/articles/does-medicare-cover-weight-loss-medication/	https://horizonweightloss.com/interactive-weight-loss-tools/	https://blog.mapmyrun.com/ideal-running-plan-weight-loss/	https://quickweightloss.net/	https://clinicaltrials.gov/ct2/show/NCT02957539	https://www.nerdfitness.com/blog/how-to-lose-weight-without-dieting-5-rules-of-weight-loss/	https://www.loseweightspringfield.com/	https://www.bioenve.com/slim-shots.html	https://e3arabi.com/uncategorized/best-weight-loss-pills-in-2021what-s-in-duromineweight-loss-pills-and-supplements/	https://www.cnet.com/health/fitness/cardio-before-or-after-weights-which-is-better-for-weight-loss/	https://bpao.org/does-phentermine-cause-hair-loss/	https://www.morrischiropracticmn.com/weight-loss/	https://whatsupmoms.com/baby/i-gained-weight-while-breastfeeding/	https://www.ebay.com/c/706125869	https://timesofindia.indiatimes.com/life-style/health-fitness/weight-loss/weight-loss-story-this-girl-lost-51-kilos-in-just-6-months-and-became-a-model-her-transformation-is-jaw-dropping/articleshow/70247340.cms	https://www.nutrisystem.com/jsps_hmr/success_stories/index.jsp?weightLoss=20	https://theholymess.com/best-myww-plan-for-you/	https://universityhealthnews.com/daily/sleep/tired-all-the-time-try-these-4-natural-remedies-for-sleep-apnea/	https://www.baptisthealth.com/services/weight-loss/resources/am-i-a-candidate	https://www.medicarefaq.com/faqs/medicare-coverage-for-bariatric-surgery/	https://northside.connecthealthcare.com/WTN/Page.asp?PageID=WTN000546	https://www.karger.com/Article/FullText/475716
73	https://www.richardlipmanmd.com/best-weight-loss-pills/	https://www.everlywell.com/blog/testosterone/testosterone-weight-loss/	https://medicexams.com/health-fitness/weight-loss-Ggp-programs-covered-by-insurance/	https://www.nytimes.com/2020/03/16/well/eat/how-to-lose-weight-and-keep-it-off.html	https://sharpaspirant.com/meal-prep-ideas-breakfast/	https://cellucor.com/blogs/training/fat-burning-series-essential-exercises-for-weight-loss	https://www.thebump.com/a/lose-weight-breastfeeding	https://www.nerdfitness.com/blog/why-cant-i-lose-weight-heres-the-truth/	https://www.nbcnews.com/health/health-care/weight-loss-pills-can-help-so-why-don-t-more-n905211	https://burnbootcamp.com/how-to-start-the-first-30-days-of-your-weight-loss-and-fitness-journey/	https://www.prnewswire.com/news-releases/unexpected-findings-on-weight-loss-and-breast-cancer-from-international-study-in-jnccn-301228090.html	https://m.timesofindia.com/most-searched-products/health-and-fitness/exercise-fitness/weight-loss-for-beginners-gym-equipment-to-start-your-fitness-routine/articleshow/70498991.cms	https://www.hopkinsmedicine.org/health/wellness-and-prevention/weight-loss-and-diet	http://bd.affettoeterapiadelcane.it/reduce-vasoconstriction-reddit.html	http://cqs.infirenzeweb.it/kratom-and-zoloft.html	http://ehj.edilserramentisrls.it/phentermine-and-benadryl.html	https://www.pro-rep.co.uk/medicine-to-curb-appetite/b4113c00_what/dietary-supplements/cause/reflux/	https://flfccla.org/weight-loss/weight-loss-vghx-is-not-linear	https://www.hmrprogram.com/	https://www.familyeducation.com/life/aging-animals/physical-changes-your-aging-cat	https://www.cookinglight.com/eating-smart/nutrition-101/what-is-keto-diet-like-review	https://www.healthambition.com/does-cellulite-ever-go-away/	http://klg.implantologiadentaledrapolloni.it/diet-write-for-us.html	https://www.etsy.com/market/weight_loss_hypnosis	https://www.helpguide.org/articles/diets/the-diabetes-diet.htm	https://abcnews.go.com/Lifestyle/couple-loses-400-pounds-inspirational-weight-loss-journey/story?id=51653532	https://www.2sharemyjoy.com/easy-vegan-tofu-scramble/	https://www.nuvidarx.com/blog/how-adipex-phentermine-can-help-you-get-the-weight-loss-results-you-desire	https://garagegympower.com/best-exercise-machines-for-weight-loss/	https://www.womenshealthmag.com/uk/fitness/workouts/a703233/the-body-coach-joe-wicks-2-week-emergency-shred/	https://drgeoffweightloss.com/	https://etcphysicaltherapy.com/nutritionist/rewards_for_weight_loss-QAQ/	https://www.hmrprogram.com/	https://memorialhermann.org/services/specialties/weightloss	https://cordovamedical.com/shots/	http://fntw.gowomenfvg.it/shark-tank-pitch-example.html	https://www.healthshots.com/fitness/weight-loss/its-yoga-versus-cardio-for-weight-loss-and-we-finally-know-whats-better/	https://shriver.umassmed.edu/Icau7vE-weight/does-keto-diet-cause-hair-loss-ofkzWe0	https://xpresslegal.co.uk/ketodiet/optavia-weight-loss_Keto	https://sarahfit.com/my-experience-intermittent-fasting-and-breastfeeding/	http://www.matteolighting.com/?ketodiet=diet-pill-duromine_Ketogenic	https://www.thelist.com/178124/the-most-gorgeous-celebrity-weight-loss-transformations-of-the-past-decade/	https://www.cosmopolitan.com/health-fitness/a8467555/2016-weight-loss-transformation-photos/	https://www.estheravant.com/gfg	https://www.cureus.com/articles/45822-cultivating-lifestyle-transformations-in-obstructive-sleep-apnea	https://kidshealth.org/en/teens/bariatric.html	https://loseweightcincy.com/insurance-tips-pursuing-weight-loss-surgery-process/	https://www.cvs.com/minuteclinic/clinic-locator/ga/canton/	https://stackoverflow.com/questions/56216657/usage-of-gradient-in-the-updation-of-weight-and-bias-in-neural-network
74	https://shriver.umassmed.edu/POgsvqpl-weight/uYTg-mushroom-weight-loss-pills	https://www.everydayhealth.com/hs/low-testosterone-guide/weight-loss-tips/	https://monarch-medical-weight-loss-center.myshopify.com/pages/insurance	https://blog.myfitnesspal.com/10-tips-to-overcome-a-weight-loss-plateau/	https://leaf.nutrisystem.com/for-customers/breakfast-recipes/	https://www.urbo.com/content/week-no-gym-home-workout-plan/	https://www.texasfertilityacupuncture.com/weight-loss-post-pregnancy	https://happyherbivore.com/podcast/myth-slow-metabolism-starvation-mode-fasting/	https://weightlossnyc.com/diet/weight-loss-medications.php	https://www.self.com/story/biggest-loser-creator-new-show	https://journals.lww.com/cancernursingonline/fulltext/2015/11000/predictors_for_weight_loss_in_head_and_neck_cancer.15.aspx	https://superfitnesstoledo.com/beginners-weight-loss/	https://www.coachmag.co.uk/nutrition/diet-plans/1173/lean-four-weeks-meal-plan	http://folkinpo.it/iih-rice-diet.html	https://www.rxwiki.com/news-article/bupropion-and-two-other-antidepressant-medications-showed-less-weight-gain-citalopram	https://www.nahf.org/	https://www.americanboardcosmeticsurgery.org/popular-posts/4-reasons-throw-waist-trainer-trash/	https://revivestronger.com/when-the-scale-lies/	https://healthyeating.sfgate.com/recommended-grams-nutrients-per-day-healthy-weight-loss-6294.html	https://www.1800petmeds.com/education/causes-weight-loss-dog-cat-37.html	https://timesofindia.indiatimes.com/life-style/health-fitness/diet/how-does-keto-diet-fit-into-an-indian-meal-plan/articleshow/58943902.cms	https://emilyskyefit.com/article/show/3470/5-tips-to-help-reduce-the-appearance-of-cellulite	https://kellehampton.com/2020/01/my-best-friend-weight-loss-journey-59-pounds/	https://acceleratedhypnosis.org/wegithlosstestimonials	https://www.everydayhealth.com/type-2-diabetes/treatment/can-type-2-diabetes-reversed-through-weight-loss/	https://player.fm/podcasts/Weight-Loss-Journey	https://www.remingtongroupinc.com/calories-calculator/low_carb_tofu_recipes-LlD/	https://www.uofmhealth.org/health-library/abq5186	https://thehealthplaybook.com/best-home-exercise-equipment-for-weight-loss/	https://www.fitnessblender.com/articles/top-10-best-fat-burning-exercises-fat-burning-workouts-at-home	https://www.bswhealth.com/locations/grapevine/specialties/weight-loss/medical-weight-loss	https://thedaily.californiafamilyfitness.com/5-great-rewards-for-meeting-your-fitness-goals	https://paleoleap.com/weight-loss-on-paleo-diet/	https://www.fairview.org/overarching-care/weight-loss-surgery-and-medical-weight-management	https://heritagefma.com/slimshots/	https://www.josephaldo.com/Weight/8_10a212873_Week-Weight-Loss/Before-And-After	https://www.crckguyane.com/6a60b4_Weight-Loss-Versus-Muscle-Gain.Buy/	https://www.nhs.uk/conditions/hair-loss/	https://www.mayoclinic.org/healthy-lifestyle/weight-loss/in-depth/weight-loss/art-20048466	https://exclusivepumping.com/losing-weight-while-exclusively-pumping-part-4-losing-the-baby-weight-while-breastfeeding-my-experience/	https://nextions.com/lbocatGD-weight/63ngzFSp-weight-loss-pills-nz-duromine	https://theslimmingclinic.com/blog/weight-loss-transformation-goals/	https://www.aarp.org/health/healthy-living/info-2018/weight-loss-before-after.html	https://www.idealyou.us/	https://www.marinahospital.com/blog/is-sleep-apnea-cured-after-weight-loss-surgery	https://weightwise.com/weight-loss-surgery-kansas/	https://www.dallasbariatriccenter.com/weight-loss-surgery-insurance/	https://www.revivehealthandspa.com/	https://scholarworks.waldenu.edu/cgi/viewcontent.cgi?article=6802&context=dissertations
75	https://ivp.christmercyland.org/ce976/what-diet-pills-actually-work-fast.html	https://www.kohnmedicalandweightloss.com/services/mens-health/	https://jpins.com/will-my-health-insurance-pay-for-weight-loss-programs/	https://bestlifeonline.com/weight-loss-after-60/	https://skinnyfitalicious.com/15-healthy-make-ahead-breakfasts/	https://www.eatthis.com/your-10-day-plan-get-toned-trim/	https://kidshealth.org/en/parents/grownewborn.html	https://www.runnersworld.com/nutrition-weight-loss/a20805271/lose-weight-with-help/	https://www.pharmacytimes.com/view/which-weight-loss-drug-works-best	https://www.usmagazine.com/celebrity-body/pictures/jonah-hill-shows-off-weight-loss-before-and-after-pictures-w487217/	https://extension.colostate.edu/topic-areas/nutrition-food-safety-health/diet-and-cancer-treatment-tips-for-healthy-eating-9-332/	https://jamesclear.com/the-beginners-guide-to-intermittent-fasting	https://www.atkins.com/how-it-works/library/articles/the-most-effective-weight-loss-diet-and-the-winner-is	https://www.endocrineweb.com/conditions/hyperthyroidism/hyperthyroidism-overview-overactive-thyroid	https://photoo.it/1-week-on-zoloft-reddit.html	https://safehealth.online/over-the-counter-phentermine/	https://smchfujuae.com/What-S-Good-For-Appetite/6138d82cf3_Weight-Loss-Beads-Behind-Ears	https://expressdigest.com/have-you-hit-a-weightloss-plateau-nutritionist-reveals-why-your-diet-has-stopped-working/	https://www.health.com/weight-loss/best-weight-loss-tips	https://vetnutrition.tufts.edu/2018/10/how-fast-is-too-fast-for-my-pet-to-lose-weight/	https://www.consumerreports.org/dieting-weight-loss/keto-diet-for-weight-loss/	https://www.technogym.com/us/wellness/how-to-naturally-get-rid-of-cellulite/	https://beamimagination.com/Diet/High-Carb-Low/Fat-Vegan-Diet-Weight-Loss_A678d4e/	https://etcphysicaltherapy.com/Druginfo/BWv-weight_loss_hypnosis_review/	https://www.mahoganysalonandspa.com/Appetite-Suppressant-Reviews/D1f9e0d2d_Likelihood-Of-Interaction-Between-Prednisone-And-Wellbutrin/	https://www.irmedicalservices.com/blog/will-medical-weight-loss-help-me-in-my-weight-loss-journey	https://skinnyms.com/spicy-breakfast-tacos-healthy-vegan-recipes/	https://jamanetwork.com/journals/jama/fullarticle/2300603	https://legionathletics.com/tools/weight-loss-calculator/	https://blog.nasm.org/certified-personal-trainer/program-design-weight-loss	https://transformationsweightloss.com/	https://www.frugalrules.com/get-paid-to-lose-weight/	https://www.rush.edu/news/skinny-7-diet-trends	https://www.sfmc.net/service/weight-loss-options/	https://www.weightlossofstl.com/fat-burning-injections/	https://www.everlywell.com/	https://www.inshape.com/member-buzz/fat-vs-muscle/	https://ezcareclinic.com/how-to-prevent-hair-loss-because-of-weight-loss/	https://www.sparkpeople.com/mypage_public_journal_individual.asp?blog_id=5394793	https://betterbydrbrooke.com/why-didnt-i-lose-weight-while-breastfeeding/	http://qwertytown.com/getemawih	https://www.healthline.com/health/best-weight-loss-blogs-of-the-year	https://www.pawspueblo.org/weight-loss/survivor-contestants-weight-loss-before-and-after	https://www.diabetes.org/healthy-living/weight-loss	https://www.hereforddentalhealth.com/sleep-apnea-treatment/weight-loss-management/	https://www.healthline.com/health-news/losing-weight-by-dieting-has-the-same-health-benefits-as-gastric-bypass-surgery	https://www.phoebehealth.com/phoebe-bariatrics/patient-resources/phoebe-bariatrics-bariatric-financing-and-insurance-information	https://www.natmedsol.com/	https://www.washingtonpost.com/news/to-your-health/wp/2015/08/10/coca-cola-is-funding-obesity-research-with-a-biased-message-nutrition-experts-say/
76	https://www.americanhs.org/best-diet-pills/	https://health.clevelandclinic.org/why-it-really-is-harder-for-women-to-lose-weight-and-what-to-do/	https://www.un.org/depts/oppba/accounts/insurance/aetna/aetnadiscounts/aetnaweightmgmtdiscounts.pdf	https://www.vox.com/2014/11/27/7289565/weight-loss-diet-tips	https://www.verywellhealth.com/anti-aging-breakfast-ideas-2224030	https://www.womensrunning.com/training/running-for-weight-loss-8-week-training-plan/	https://bondgirlglam.com/how-to-lose-weight-50-pounds-after-pregnancy/	https://www.fittr.com/articles/i-eat-clean-but-i-still-can-t-lose-weight-i-think-my-metabolism-is-slow-536121	https://study.com/academy/lesson/phendimetrazine-vs-phentermine.html	https://newsroom.ucla.edu/releases/Dieting-Does-Not-Work-UCLA-Researchers-7832	https://www.oxcode.ox.ac.uk/news/understanding-the-link-between-unexplained-weight-loss-and-cancer-diagnosis	https://www.bikeradar.com/advice/nutrition/how-to-lose-weight-cycling/	https://www.thehealthy.com/weight-loss/	http://diomedefoggia.it/nash-diet.html	https://www.drgourmet.com/askdrgourmet/ssri-weightloss.shtml	https://otcphentermineguide.com/phen375-vs-phentramin-d-compared-phentermine/	https://lilburnballet.org/imq3FkdJ-weight/WlGtpj-waist-beads-for-weight-loss	http://tanl.robertogeraci.it/weight-loss-reddit.html	https://www.psjhmedgroups.org/Orange-County/Services/Weight-Loss-Nutrition.aspx	http://menlyspetcare.com/8-health-conditions-cause-weight-loss-cats/	https://alldayidreamaboutfood.com/easy-keto-meal-plan/	https://www.julieslifestyle.com/en/blog/detail/5-tips-to-naturally-get-rid-of-cellulite	https://www.britannica.com/science/dieting	https://hypguru.com/hypnosis-for-weight-loss/	https://machinelearningmastery.com/loss-and-loss-functions-for-training-deep-learning-neural-networks/	https://www.nhs.uk/live-well/healthy-weight/start-the-nhs-weight-loss-plan/	https://www.trifectanutrition.com/blog/air-fried-vegan-tofu-recipe	https://www.healthylifebariatrics.com/services/weight-loss-medication/	https://www.diet.mayoclinic.org/	https://www.snapfitness.com/ae/blog/how-to-lose-weight-in-the-gym-4-simple-steps/	https://www.transform-afh.com/medical-weight-loss-at-transform-alliance-for-health-newton-ma	https://betterhumans.pub/countdown-to-adventure-one-pound-at-a-time-c8a44f211900	https://extension.colostate.edu/topic-areas/nutrition-food-safety-health/weight-loss-products-programs-and-diets-9-363/	https://whyweight.com/galleria-wellness-weight-loss/	https://www.drgsweightlossmiamidadeland.com/services/mic-b-12-injections	https://cartadeservicos.campogrande.ms.gov.br/meal-nutrition/jd6-shark_tank_weight_loss_sisters/	https://www.youtube.com/watch?v=rkv1fpWLy0Q	https://answers.optavia.com/help/what-if-i-experience-hair-loss	https://pathways2life.org/65eZASu-weight/optavia-diet-laBLjgSG	https://www.ourfamilyworld.com/baby-tips/breastfeeding-or-pumping-which-is-better-for-weight-loss/	https://shriver.umassmed.edu/sqmPnIz-weight/duromine-diet-pills-Rot2EeV	https://healthbeet.org/my-bikini-weight-loss-transformation/	https://amongotherthings.com/2017/06/weight-loss-transformation-success-story-before-and-after-photos/	https://www.nerdfitness.com/blog/paleo-keto-slow-carb-vegan-how-to-determine-the-perfect-diet-for-you/	https://www.cnn.com/2020/01/10/health/tongue-fat-sleep-apnea-wellness/index.html	https://westmedical.com/weight-loss/procedures/	http://www.aetna.com/cpb/medical/data/100_199/0157.html	https://casmedspa.com/	https://granite.pressbooks.pub/math502/chapter/sampling-and-experimentation/
77	https://www.goodrx.com/blog/8-common-questions-about-phentermine-for-weight-loss/	http://blackmenshealthproject.org/portfolio/charcarus-thomas-weightloss/	https://oldedelmarsurgical.com/blog/you-can-afford-weight-loss-surgery/	https://lovelifebefit.com/why-weight-loss-is-slow/	https://balancechicago.com/pjxbrr-weight/weight-loss-breakfast-ideas-EeKD3ojy	http://sitoreattivo.it/weekly-workout-plan.html	https://pubmed.ncbi.nlm.nih.gov/29984681/	https://www.ruled.me/ketogenic-diet-weight-loss-plateaus/	https://drtohelp.com/	https://www.goodhousekeeping.com/health/a48018/jimmy-kimmel-weight-loss/	https://voice.ons.org/news-and-views/managing-weight-loss-in-patients-with-cancer	https://www.lacostadentaltx.com/?blog=yoga-for-weight-loss-for-beginners	https://www.nutrition.gov/topics/healthy-living-and-weight/strategies-success/interested-losing-weight	https://yourvalley.net/stories/owne-how-to-skip-the-diet-get-results-from-scottsdale-nutritionist,226043	http://marmurmedical.com/prozac-controversy-4081284/famotidine-and-weight-loss	https://www.bodycenterbilbao.com/top-3-phentermine-alternatives/	https://www.thecreativefolk.com/best-string-waist-beads/	https://cocoabarinajar.com/change-isnt-linear-my-journey-of-fitness-progress-with-laurie-childs/	https://thedietcenter.com/	http://www.delawarevalleyacademyvm.org/pdfs/sep13/2WeightLossSeniorCats_2013.pdf	https://www.crispyfoodidea.com/2020/07/7-day-keto-meal-plan-for-beginners-and-for-weight-loss.html	https://www.byrdie.com/how-to-lose-fat	https://www.microsoft.com/en-us/p/diet-academy-learn-about-the-best-weight-loss-programs/9pgswxlwpl6x	https://www.vox.com/2015/11/12/9721790/hypnosis-weight-loss	https://www.nejm.org/doi/full/10.1056/NEJMoa1808721	https://www.lifehack.org/605680/see-how-you-dont-have-to-start-your-weight-loss-journey-sweaty	https://www.slenderkitchen.com/recipe/crispy-tofu-with-salt-and-pepper	https://www.nbcnews.com/health/health-care/weight-loss-pills-can-help-so-why-don-t-more-n905211	https://www.health.go.ug/weight_loss-pills/weight-loss-tools/	https://www.beachbodyondemand.com/blog/guide-weight-loss-workouts	https://theaspenclinic.com/	https://community.myfitnesspal.com/en/discussion/304895/ideas-for-non-food-rewards-for-losing-weight	https://www.aarp.org/food/healthy-eating/info-11-2012/the-new-american-diet.html	https://www.cc4surgery.com/types-of-bariatric-surgery-your-weight-loss-options/	https://www.jcmg.org/why-you-should-avoid-using-hcg-for-weight-loss/	http://terracqua.it/keto-on-trt.html	http://www.unm.edu/~lkravitz/Article%20folder/metabolismcontroversy.html	https://www.healthdigest.com/308509/the-reason-losing-weight-might-cause-hair-loss/	https://connect.cehd.umn.edu/Pdicps-weight/l3cx8fE-optavia-diet	https://mamawithabarbell.com/6-tricks-losing-weight-while-breastfeeding/	http://bgchristian.org/en-GB/572-where-to-buy-duromine-in-south-africa	https://plantbasednews.org/lifestyle/weight-loss-transformation-success-fat-shaming/	https://soveryblessed.com/my-weight-loss-journey/	https://www.optifast.com/	https://www.bikeforums.net/clydesdales-athenas-200-lb-91-kg/873029-sleep-apnea-weight-loss.html	https://hartfordhealthcaremedicalgroup.org/specialties/specialty-care/medical-surgical-weight-loss	https://panhandleweightlosscenter.com/will-insurance-cover-bariatric-surgery/	https://topdogspetboutique.com/canton/	https://www.nutraingredients-usa.com/Article/2019/10/01/Expert-Bias-inevitable-in-company-funded-research
78	https://www.austinchronicle.com/daily/events/2021-01-08/meticore-reviews-will-meticore-weight-loss-diet-pills-work/	https://hardingmedicalinstitute.com/weight-loss-hormone-balance-nutrition-for-men/	https://www.healthcompare.com/articles/plans-and-coverage/medicare-coverage-for-diet-exercise-weight-loss	https://finance.yahoo.com/news/real-reason-weight-loss-hard-165311114.html	https://www.newworld.co.nz/discover/quick-and-easy-healthy-breakfast-ideas	https://www.express.co.uk/life-style/diets/1267505/weight-loss-workout-exercise-home-fat-loss-coronavirus-how-to-lose-weight-fast	https://healthcare.utah.edu/the-scope/shows.php?shows=0_6rli8oby	https://www.realbuzz.com/articles-interests/nutrition/article/top-10-reasons-why-youre-not-losing-weight/	https://my.clevelandclinic.org/health/drugs/18539-phentermine-tablets-or-capsules	https://www.health.com/weight-loss/keto-diet-weight-loss-transformations	https://www.asbestos.com/blog/2015/05/28/preventing-cancer-weight-loss/	https://flo.health/menstrual-cycle/lifestyle/fitness-and-exercise/weight-loss-workout-plans-for-beginners	https://www.jennycraig.com/	https://www.cancer.gov/about-cancer/causes-prevention/risk/obesity/obesity-fact-sheet	https://b-reddy.org/antidepressants-and-weight-loss-and-how-to-make-dieting-and-exercise-work-better-for-you-if-you-have-issues-with-depression/	https://testaresitoweb.it/losing-weight-with-phentermine-and-wellbutrin.html	https://www.chakramegold.com/product/waist-beads	https://imgur.com/gallery/Fh7m1mu	https://www.tonyrobbins.com/health-vitality/13-keys-to-weight-loss/	https://www.petfinder.com/cats/cat-health/banfield-overweight-cat-weight-loss/	https://www.riverfronttimes.com/stlouis/custom-keto-diet-reviews-does-this-8-week-weight-loss-diet-work/Content?oid=34195276	https://us.womensbest.com/blogs/health/diet-to-reduce-cellulite	https://www.bridesofberkhamsted.com/weight_lose/skin-firming-lotion-after-weight-loss	https://www.psychologytoday.com/us/blog/the-integrationist/201412/successful-weight-loss-using-hypnosis	https://www.nationaleatingdisorders.org/risk-factors	https://www.pritikin.com/turning-point-journey-toward-weight-loss	https://www.atkins.com/recipes/simple-baked-tofu/1560	https://www.soundmedicalweightloss.com/services/weight-loss-medication	https://slimfast.com/tools/	https://www.roadrunnersports.com/blog/running-for-weight-loss/	https://www.proweightloss.org/	https://www.weddingnutritionist.com/wnblog/non-food-rewards	https://www.onhealth.com/content/1/weight_loss_no_diet	https://www.holyfamilyhospital.org/services-directory/weight-loss	https://www.drgsweightlossphiladelphia.com/services/weight-loss-injections	https://fokusoptik.cz/oily/dietary_6c36f1a5f9_supplements-for-oily-skin.htm	https://sci-fit.net/bulking-deficit-gaining/	https://www.virtahealth.com/faq/keto-hair-loss	https://www.usatoday.com/story/tech/reviewedcom/2020/01/09/noom-review/4422490002/	https://www.bellybelly.com.au/breastfeeding/weight-loss-while-breastfeeding/	https://medlineplus.gov/druginfo/meds/a612037.html	https://radaronline.com/exclusives/2018/01/30-sexiest-jaw-dropping-and-inspirational-celebrity-weight-transformations/	https://www.beachbodyondemand.com/blog/before-and-after/insanity-success-stories	https://www.medicinenet.com/weight_loss/article.htm	https://www.sun-sentinel.com/news/fl-xpm-2009-01-01-0812300435-story,amp.html	https://people.com/bodies/weight-loss-success-stories-tara-kavanagh-lost-145-lbs/	https://www.longstreetclinic.com/insurance-issues-and-obesity-surgery/	https://www.killingsworthplasticsurgery.com/	https://www.businessinsider.com/cognitive-biases-2015-10
79	https://www.weightlossresources.co.uk/slimming/pills_review.htm	https://www.bodybuilding.com/content/the-complete-guide-to-losing-weight.html	http://www.matteolighting.com/?ketodiet=are-weight-loss-programs-covered-by-insurance_Ketogenic	https://www.nhs.uk/live-well/healthy-weight/ten-weight-loss-myths/	https://www.runtothefinish.com/97-high-protein-breakfast-ideas-gluten-free-dairy-free-vegan-and-paleo-options/	https://doctormarvin.com/uncategorized/5-starter-exercises-people-battling-obesity/	https://www.hindustantimes.com/fitness/how-to-lose-weight-quickly-after-baby-6-exercise-diet-tips-to-reduce-belly-fat-post-delivery/story-fak0S0Th0NO2zG8nmkzDLL.html	https://www.dietdoctor.com/how-to-lose-weight	https://iwcwellness.com/en-GB/2-over-the-counter-alternative-to-phentermine	http://ami.bgcustomdesign.it/tv-weight-gain-story.html	http://chemocare.com/chemotherapy/side-effects/weight-changes.aspx	https://play.google.com/store/apps/details?id=com.worldnews.yogaworkout.dailyyoga&hl=en_US&gl=US	https://vitagene.com/blog/keto-diet-foods/	http://bqbm.bgcustomdesign.it/36-hour-fast-benefits.html	http://ipuppies.it/zoloft-induced-mania.html	https://photoo.it/phentermine-t-nation.html	https://www.motleyhealth.com/weight-loss/fat-burning-beads-banned	https://teamatlas.com.au/im-in-a-calorie-deficit-but-not-losing-weight/	https://www.baptist-health.com/location/baptist-health-weight-nutrition-center/	https://petmedical.com.au/reasons-for-weight-loss-in-cats/	https://ketosummit.com/free-keto-meal-plan/	https://www.eternacosmeticsurgery.com/blog/7-best-ways-to-get-rid-of-cellulite	https://gladiators.johncabot.edu/body-health/JBdY49-sara-haines-weight-loss	https://www.mindmattersboise.com/weight-loss/	https://www.insider.com/weight-loss-success-stories-and-tips-2018-1	https://www.fittr.com/articles/starting-the-weight-loss-journey-1037590	https://diabeticgourmet.com/recipes/diabetic-main-course-recipes/tofu	https://www.verywellmind.com/weight-loss-drugs-belviq-qsymia-cautions-bipolar-depression-380426	https://www.consumeraffairs.com/nutrition/nutrition.htm	https://www.insidehook.com/article/health-and-fitness/lazy-fitness-guide	https://www.multicare.org/weight-loss-wellness/	https://jamanetwork.com/journals/jamanetworkopen/fullarticle/2753790	https://nulivscience.com/blog/weight-loss-strategy-beginners-guide-metabolic-diet	https://www.mooremetabolics.com/weight-loss/	https://www.drshel.com/services/wellness-services/weight-loss-injections-in-stomach-slim-shot-injections/	http://silviareale.it/sibo-diet-breakfast-recipes.html	https://greatist.com/health/cardio-vs-weights	https://www.instyle.com/hair/keto-diet-hair-loss	https://austin.tie.org/megan-reilly-mvc/what-can-i-eat-on-optavia-6b15c8	https://nursingthebaby.com/lose-weight-while-breastfeeding/	http://www.devotes-project.eu/best-prescription-weight-loss-pills-duromine-weight-zi-xiu-tang-bee-pollen-weight-loss-pills-side-effects-loss-pill-spa-trim-weight/	https://ateamfit.com/weight-loss-transformation/	https://www.facebook.com/yazio/videos/best-ways-to-lose-weight-weight-loss-story-naiomi-before-after/1758025674333877/	https://www.amazon.com/Best-Sellers-Books-Diets-Weight-Loss/zgbs/books/4613	https://healthland.time.com/2009/12/04/weight-loss-may-help-cure-sleep-apnea/	https://medlineplus.gov/ency/article/007199.htm	https://www.valleybaptist.net/services/bariatric-surgery/bariatrics-healthy-living/corporate-content/steps-for-making-weight-loss-surgery-affordable	https://www.peteyvid.com/video-Spinal_Stenosis_Treatment_in_Woodstock_GA_30189_Sp-3181067.php	https://www.sciencemediacentre.org/expert-reaction-to-study-looking-at-drug-for-treating-obesity-semaglutide/
80	https://my.clevelandclinic.org/health/drugs/9463-appetite-suppressants	https://www.washingtonpost.com/lifestyle/wellness/weight-loss-it-really-is-harder-for-women-research-shows/2014/08/12/0a95c1aa-1d9b-11e4-ab7b-696c295ddfd1_story.html	https://loseweightcincy.com/insurance-tips-pursuing-weight-loss-surgery-process/	https://time.com/4125083/why-losing-weight-is-hard/	https://www.timesnownews.com/health/article/on-a-weight-loss-diet-two-quick-and-healthy-breakfast-recipes-to-kickstart-your-metabolism/666810	https://www.planetfitness.com/community/articles/beginner-workout-plan-your-first-week-gym	https://www.breastfeeding.asn.au/bf-info/common-concerns%E2%80%93baby/baby-weight-gains	https://www.piedmont.org/living-better/six-reasons-why-your-scale-wont-budge	http://ehj.edilserramentisrls.it/phentermine-and-benadryl.html	https://www.npr.org/2019/04/25/717059239/a-saner-mindset-for-weight-loss	https://www.health.com/condition/breast-cancer/weight-loss-breast-cancer-risk	https://www.health.go.ug/weight_loss-pills/weight-loss-for-beginners/	https://blog.decathlon.in/articles/gm-diet-plan-proven-way-to-lose-weight-in-7-days	https://photoo.it/sugar-makes-my-heart-hurt.html	https://en.wikipedia.org/wiki/Antidepressant	https://manilareviews.com/phentermine-375mg/	https://miavia.com/ketodiet/beads-for-weight-loss_Dietpill	https://www.atkins.com/how-it-works/atkins-blogs/colette-heimowitz/pushing-past-a-plateau	https://www.pritikin.com/your-health/healthy-living/eating-right/1720-healthy-meal-plan-for-weight-loss.html	https://www.frommfamily.com/about/question-and-answer/nutrition/dog-weight-loss-cat-weight-loss/	https://apnews.com/9c511a1bd85df4fb0e6626a39f45b277	https://www.fitnessblender.com/articles/how-to-get-rid-of-cellulite-the-only-real-ways-to-reduce-cellulite	http://adimol.com.br/belly-fat/Loi-weight-loss-programs-albany-ny/	https://www.doctoroz.com/videos/hypnosis-weightloss-pt-1	https://www.hopkinsmedicine.org/health/treatment-tests-and-therapies/risks-of-gastric-bypass-surgery-anastomotic-leaking	https://www.nbcnews.com/better/lifestyle/9-things-registered-dietitian-wants-you-know-about-weight-loss-ncna777231	https://www.allrecipes.com/recipes/270/everyday-cooking/vegetarian/protein/tofu/	https://weightlossandwellnesscenter.com/non-surgical-weightloss-solutions/weight-loss-medication/	https://thelifecoachschool.com/podcast/129/	https://www.howtobeast.com/skinny-fat-diet-workout/	https://healthysolutionsdr.com/medical-weight-loss/	https://www.busybudgeter.com/free-printable-reward-program-meet-your-goals-chart-your-results-earn-a-reward/	https://www.vox.com/2014/11/27/7289565/weight-loss-diet-tips	https://www.bonsecours.com/health-care-services/bariatrics-weight-loss	https://www.valleymedicalweightloss.com/service/lipotropic-injections/	http://ktqt.ilcaffedelmiobar.it/anavar-keto.html	https://www.prevention.com/fitness/fitness-tips/a26859164/swimming-weight-loss/	https://www.goodrx.com/blog/most-common-causes-of-hair-loss-in-women-by-age/	https://fitnessvolt.com/optavia-diet-review/	https://eating-made-easy.com/how-to-cut-calories-while-breastfeeding/	https://gladiators.johncabot.edu/body-health/duromine-rbsEeN-diet-pills	https://www.health.com/weight-loss/influencer-weight-loss-transformation	https://www.gettyimages.in/photos/before-and-after-weight-loss	https://www.pinterest.com/mariemoyeshere/fitness-diet-plan/	https://www.peakmedicalweightloss.com/cure-for-sleep-apnea	https://www.nytimes.com/2020/09/28/well/live/the-underused-weight-loss-option-bariatric-surgery.html	https://www.aurorahealthcare.org/services/bariatrics-surgical-weight-loss/paying-for-weight-loss-surgery	https://www.anytimefitness.com/	https://www.abbeyskitchen.com/weight-loss-multi-level-marketing-schemes/
81	https://greatist.com/health/weight-loss-pills	https://www.today.com/health/weight-loss-success-man-loses-50-pounds-6-months-t196312	https://www.mdwls.com/weight-loss-financing-insurance/	https://stanfordhealthcare.org/medical-conditions/healthy-living/obesity/weight-loss-maintenance.html	https://successiblelife.com/easy-breakfast-recipes/	https://www.fitbod.me/blog/strength-training-while-cutting	https://www.babycenter.ca/a3566/healthy-weight-loss-after-birth	https://bodydevelopmentcentre.co.uk/why-is-weight-loss-so-slow-a-guide-to-why-losing-fat-is-hard/	https://www.prweb.com/releases/2013/8/prweb11069724.htm	https://www.livescience.com/9820-biggest-loser-big-problems-health-experts.html	https://www.cancervic.org.au/living-with-cancer/nutrition/malnutrition	https://www.self.com/story/10-insanely-effective-workouts-for-weight-loss	https://www.livescience.com/53069-diet-weight-loss-the-best-ways-to-eat.html	http://wiwe.robertogeraci.it/hgh-water-retention.html	http://www.depressionblog.com/archives/000049.shtml	http://elezionisubito.it/vyvanse-weight-loss-forum.html	https://dzp.uw.edu.pl/?ketodiet=weight-loss-waist-beads_Keto	https://www.theactivetimes.com/fitness/your-first-time/unrealistic-fitness-goals-you-should-avoid	https://www.britannica.com/science/dieting	https://consciouscat.net/2019/11/18/weight-loss-tips-for-cats/	https://www.goodhousekeeping.com/health/diet-nutrition/a32678350/14-day-keto-diet-meal-plan/	https://www.weightlosslouisiana.com/blog/2020/may/how-can-i-get-rid-of-cellulite-/	https://www.rdasia.com/culture/12-grammatical-mistakes-that-are-making-you-look-bad	https://www.selfhypnosis.com/weight-loss/	https://thebeet.com/5-reasons-you-havent-lost-weight-on-a-vegan-diet/	https://mynbce.org/dGZ6-weight/weight-loss-t0dp-journey-before-and-after	https://www.self.com/gallery/tofu-breakfast-recipes	https://sassesurgical.com/medically-supervised-weight-loss/weight-loss-medication/	https://www.ncbi.nlm.nih.gov/pmc/articles/PMC5005009/	https://www.nytimes.com/2020/12/09/well/move/to-lose-weight-with-exercise-aim-for-300-minutes-a-week.html	https://my.clevelandclinic.org/landing/weight-management	https://www.healthymummy.com/five-food-free-ways-to-reward-yourself-for-weight-loss/	https://www.sterncardio.com/services/diet	https://www.centracare.com/services/weight-management/surgical-weight-management/	https://vitalogyiv.com/articles/4-ingredients-in-fat-shots-that-turbo-charge-weight-loss/	https://businesslingo.it/is-vituity-legit.html	https://bretcontreras.com/eat-lift-and-condition-to-lose-fat-and-maintain-muscle/	https://www.haircenterathelendale.com/blog/weight-loss-cause-hair-loss	https://finance.yahoo.com/news/everything-know-trendy-optavia-diet-130600053.html	https://www.hopkinsmedicine.org/health/wellness-and-prevention/5-breastfeeding-diet-myths	https://romanosonthebeach.com/Side/C1c83e49e0_Duromine-Weight-Loss-Pills-Side-Effects.htm	https://amongotherthings.com/2017/06/weight-loss-transformation-success-story-before-and-after-photos/	https://www.pinterest.ca/mrspparris/black-women-weight-loss-success/	https://livea.com/get-started/	https://jamanetwork.com/journals/jamapediatrics/fullarticle/344859	https://www.pinterest.co.uk/pin/441634307191567742/	https://marylandbariatrics.com/how-to-get-weight-loss-surgery-approved/	https://www.allianceweightlosscenter.com/	https://www.jozito.com/dollarsand-bias-who-cares-oh-my/
82	https://www.choice.com.au/health-and-body/diet-and-fitness/weight-loss/articles/weight-loss-pills	https://timesofindia.indiatimes.com/life-style/health-fitness/weight-loss/men-vs-women-5-ways-their-weight-loss-journey-should-differ/photostory/78833139.cms	https://health.ucsd.edu/specialties/surgery/bariatric/non-surgical/Pages/default.aspx	https://www.tvmetabolic.com/over-forty-weight-loss/	https://www.morninglazziness.com/healthy-eating/healthy-breakfast-ideas/	https://consumer.healthday.com/encyclopedia/weight-control-39/weight-gain-health-news-702/weight-lifting-to-lose-weight-644590.html	https://www.cambridge.org/core/journals/nutrition-research-reviews/article/weight-loss-after-pregnancy-challenges-and-opportunities/0FD5F5CA796A9F3EC9939D76995A703A	https://mynbce.org/dGZ6-weight/cj6-slow-weight-loss	http://www.adipexdoctor.com/weight-loss/phentermine/	https://memorialhealth.com/specialties/bariatric-surgery/	https://lungcancer.net/symptoms/appetite-weight-loss	https://www.bistromd.com/exercise/21-day-jumpstart-exercise-plan-for-beginners	https://www.livestrong.com/article/13727014-weight-loss-friendly-foods/	http://amgg.hotelfaromontichiari.it/sea-moss-and-high-blood-pressure.html	http://tentazionibycinziadiddi.it/zoloft-gas-and-bloating-reddit.html	https://afstore.it/phentermine-t-nation.html	https://lifepointacupuncture.com/blog/2020/4/13/ear-seeds	https://deansomerset.com/6-reasons-morning-weight-jumps-arent-related-fat-gain/	https://www.businessinsider.com/best-weight-loss-apps	https://www.purina.co.uk/articles/cats/health/exercise/is-your-cat-overweight	https://www.webmd.com/diet/ss/slideshow-ketogenic-diet	https://www.leaf.tv/6293415/can-lifting-weights-get-rid-of-cellulite/	https://www.pinterest.es/pin/123919427231885963/?amp_client_id=CLIENT_ID(_)&mweb_unauth_id=%7B%7Bdefault.session%7D%7D	https://plymouthhypnosis.com/hypnosis-or-weight-loss/	https://www.today.com/health/what-it-s-really-lose-over-100-pounds-t108334	https://www.eleven19medical.com/blog/finish-off-your-weight-loss-journey-with-coolsculpting	https://www.tarladalal.com/recipes-using-tofu-1049	https://time.com/5570718/plenity-weight-loss-drug/	https://www.iowaweightloss.com/medical-weight-loss/tools-for-success	https://www.shape.com/fitness/workouts/weight-loss-exercise-at-home	https://www.novanthealth.org/home/services/weight-loss-services/weight-loss-locations.aspx	https://www.theguardian.com/society/2021/mar/04/uk-government-may-start-offering-financial-rewards-for-becoming-healthier	https://play.google.com/store/apps/details?id=si.simplabs.diet2go&hl=en_US&gl=US	https://www.bmc.org/weight-loss-surgery/options	https://pointinfusion.com/product/lipotropic-injections	https://gescoworld.com/Weight/Lean-Boost-Keto-Weight-Loss_B2f7db0e4_Advanced-Burn.html	https://www.livescience.com/63324-men-women-weight-loss-difference.html	https://www.mindbodygreen.com/articles/weird-reason-you-could-start-losing-hair-on-keto-diet	https://www.nowherebookshop.com/book/9781801185455	https://www.weightwatchers.com/au/weight-loss/breastfeeding-weight-loss-guide	https://romanosonthebeach.com/Diet/Diet/Pill/Duromine_964ec8a7.htm	https://anschutzwellness.com/experience-rachels-extreme-weight-loss-transformation/	https://www.123rf.com/stock-photo/before_and_after_weight_loss.html	https://bestlifeonline.com/i-did-genetic-testing-for-a-personalized-diet-and-it-changed-my-life/	https://www.bergerhenryent.com/reducing-tongue-fat-can-improve-your-sleep-apnea/	https://www.wakemed.org/care-and-services/weight-loss/	https://www.hopkinsmedicine.org/health/wellness-and-prevention/endoscopic-options-for-weight-loss	https://www.tribuneledgernews.com/extra/entertainment/kelly-osbourne-promises-inclusivity-in-podcast/article_da8ea365-c873-5bfa-825b-4b6317b399c9.html	https://leanin.org/gender-bias-cards/grid/get-started
83	https://www.nahf.org/	https://www.primemensmedical.com/treatment-options/weight-loss.html	https://stop.publichealth.gwu.edu/sites/stop.publichealth.gwu.edu/files/Coverage%20PDFs/Medicaid%20Obesity%20Coverage%202010.pdf	https://www.insider.com/healthy-fat-weight-loss-diet-tips-how-to-eat-lessons-2019-6	https://www.nikkisplate.com/healthy-breakfasts-for-fast-weight-loss/	https://www.brides.com/wedding-workout-plan-5114704	https://www.healthymummy.com/weight-loss/lose-baby-weight/	https://www.cdc.gov/healthyweight/losing_weight/index.html	https://www.doctorsdietamerica.com/	https://academic.oup.com/jcem/article/89/6/2704/2870308?itm_medium=sidebar&itm_content=jcem&itm_source=trendmd-widget&itm_campaign=trendmd-pilot	https://brighamhealthhub.org/losing-weight-may-decrease-risk-for-breast-cancer/	https://www.everydayhealth.com/diet-nutrition/ketogenic-diet/comprehensive-ketogenic-diet-food-list-follow/	https://www.femina.in/wellness/diet/try-out-these-weight-loss-foods-133742.html	http://formaretirrenia.it/concerta-overdose.html	https://consulentefinanziariotorino.it/sertraline-dosage.html	http://business2charity.com/Coastal/039951ed6_Coastal-Aesthetics-And/Medical-Weight-Loss.htm	https://www.shape.com/weight-loss/tips-plans/ear-acupuncture-ear-seeds	https://www.southwestfamilymed.com/blog/water-retention-and-weight-loss-you-can-lose-fat-but-not-weight	https://www.shapescale.com/blog/health/the-best-nutrition-tips-for-weight-loss/	https://www.vetmed.vt.edu/news/closer-look/2019/fat-cat.asp	https://www.ditchthecarbs.com/free-keto-weekly-meal-plan/	http://www.jillianmichaels.com/blog/health-and-fitness/myth-right-cream-diet-or-procedure-you-can-get-rid-cellulite	https://tim.blog/2013/05/06/how-to-cut-weight-ufc/	https://soundcloud.com/user-493033565/weight-loss-hypnosis	https://www.shape.com/weight-loss/how-weight-loss-works-how-lose-fat-not-muscle	https://content.steward.org/sites/default/files/2019-12/Norwood%20Hospital%20Weight%20Loss%20Patient%20Story%2012-17-19.pdf	https://bariatricmealprep.com/thai-peanut-tofu-salad/	https://www.crccs.com/weight-loss-prescription-phentermine/	https://excelweightloss.com/toolbox-essentials-for-weight-loss/	https://www.menshealth.com.au/simple-diet-and-workout-plan-behind-35kg-weight-loss	https://www.upmc.com/locations/hospitals/magee/services/medical-weight-loss	https://www.researchgate.net/figure/Financial-Rewards-Based-on-Weight-Loss-Modified-incentives_tbl1_228248247	https://www.cnet.com/how-to/best-weight-loss-programs/	https://www.saratogabariatriccenter.com/weight-loss-options	https://www.lsmedspa.com/weight-loss/fat-burning-injections-ocala-fl/	https://afstore.it/reddit-keto-meal-plan.html	https://www.nbcnews.com/better/lifestyle/how-get-more-muscle-definition-what-you-should-know-about-ncna1076431	https://www.prevention.com/beauty/a20450254/9-causes-of-hair-loss-and-thinning-hair/	https://mynbce.org/dGZ6-weight/optavia-weight-loss-ifjr-reviews	https://www.pregnancybirthbaby.org.au/diet-and-medication-while-breastfeeding	https://www.addictionhelper.com/stimulants/diet-pills/withdrawal-detox/	https://www.lifestylechangesllc.com/weight-loss-transformation/	https://www.weightlossresources.co.uk/weight_loss/success_stories.htm	https://www.helpguide.org/articles/diets/how-to-lose-weight-and-keep-it-off.htm	https://www.medicinenet.com/script/main/art.asp?articlekey=227318	https://www.ucsfhealth.org/conditions/obesity/treatment	https://www.cooperhealth.org/services/bariatric-and-metabolic-surgery-center/why-choose-surgery/health-insurance-coverage	http://pcui.infirenzeweb.it/ga-urology-doctors.html	https://www.nytimes.com/2020/05/07/well/eat/fat-acceptance-weight-loss-body-positive.html
84	https://familylivingtoday.com/best-weight-loss-supplements-and-diet-pills/	https://blog.mapmyrun.com/essential-guide-to-running-for-weight-loss/	https://www.fastpacehealth.com/health-resources/weight-loss	https://www.theatlantic.com/health/archive/2019/07/weight-loss-rage-proteins/594073/	https://greatist.com/health/healthy-fast-breakfast-recipes	https://livehealthy.chron.com/5day-workout-schedule-tone-lose-weight-7364.html	https://www.realmomrecs.com/how-to-lose-weight-after-baby/	https://thebloodsugardiet.com/forums/topic/very-slow-weight-loss/	https://otcphentermineguide.com/phen375-vs-phentramin-d-compared-phentermine/	http://xuvi.karategravina.it/spiritual-weight-gain.html	https://lungevity.org/news-blogs/blogs/promoting-weight-gain-during-cancer-treatment	https://www.atkins.com/how-it-works/library/articles/how-to-start-a-keto-diet-7-tips-for-beginners	https://blog.fitbit.com/meal-plan-weight-loss/	http://libreriaeuropea.it/anavar-keto.html	http://pavu.robertogeraci.it/ssri-dangers-reddit.html	http://uuaz.infirenzeweb.it/sibutramine-reviews.html	https://newmoonbeginnings.com/products/weight-loss-bracelet-quartz-crystal-blue-apatite-gemstone-beads	https://doctorcarissa.com/17-reasons-youre-not-losing-weight-on-the-paleo-diet-solutions/	https://www.henryford.com/services/weight-loss/weight-management/programs/hfh/nutrition	https://www.petsbest.com/blog/how-to-help-cat-lose-weight/	https://wordtoyourmotherblog.com/total-keto-diet-for-beginners/	https://oceanamassage.com/2015/07/want-to-lose-weight-and-cellulite-massage-can-help/	https://nutritionfacts.org/video/is-weight-loss-on-ketosis-sustainable/	https://www.pathwayscounselingsvcs.com/weight-loss-hypnosis-in-scottsdale-arizona/	https://columbiasurgery.org/news/2017/08/14/when-revise-weight-loss-surgery	https://blog.fitbit.com/weight-loss-without-scale/	https://www.openfit.com/tofu-scramble-recipe	https://www.farrinstitute.org/prescription-weight-loss-pills/	https://www.express-scripts.com/corporate/new-weight-management-tools-help-win-the-battle-against-chronic-obesity	http://ristorantepinko.it/training-plan-to-lose-weight-fast.html	https://compassfatloss.com/	https://www.pinterest.ca/pin/750341987895721843/	https://kidshealth.org/en/teens/dieting.html	https://www.ssmhealth.com/weight-management/surgical-treatments	https://livvnatural.com/skinny-shots/	https://eatbeeasy.com/skinny-pill-gnc/shark_8946c5130c_tank-weight-loss/episode-rapid-tone.html	https://health.clevelandclinic.org/why-it-really-is-harder-for-women-to-lose-weight-and-what-to-do/	https://ketodietapp.com/Blog/lchf/why-am-i-losing-hair-on-a-keto-diet	http://www.compasshealthcarear.com/optavia-.html	https://www.insider.com/does-breastfeeding-help-weight-loss-2019-1	https://mpillumination.com/pills/diet_22fcb06_pills-similar-to-duromine.htm	https://medium.com/@pinkdomblog/6-incredible-before-after-weight-loss-transformation-pics-pinkdomblog-ef453874419	https://www.ironstonevineyards.com/weight-loss/meghan-trainor-before-and-after-weight-loss.html	https://www.beachbodyondemand.com/blog/beginners-guide-on-how-to-lose-weight-with-beachbody	https://jcsm.aasm.org/doi/10.5664/jcsm.8008	https://www.medpagetoday.com/endocrinology/obesity/88791	https://www.templehealth.org/services/bariatric-surgery/about-surgery/insurance-coverage	http://qry.regionelife.it/watson-supplement.html	https://www.worldobesity.org/what-we-do/our-policy-priorities/weight-stigma
85	https://www.everydayhealth.com/news/things-your-doctor-wont-tell-you-about-weight-loss-drugs/	https://manvfat.com/	https://www.multicare.org/happy-back/blog/insurance-and-bariatric-surgery-how-navigate-benefits/	https://www.scientificamerican.com/article/unexpected-clues-emerge-about-why-diets-fail/	https://www.globalvillagespace.com/weight-loss-best-foods-for-breakfast/	https://caloriebee.com/workout-routines/Flab-to-Fit-Week-13-of-the-Transformation-Workout-Program	https://www.today.com/health/how-lose-weight-after-pregnancy-weight-loss-lower-blood-pressure-t188181	https://www.abbeyskitchen.com/how-to-fix-a-slow-metabolism-reverse-dieting/	http://dxhealthcenters.com/589-over-the-counter-diet-pills-that-work-like-adipex.html	http://servinweb.it/mommy-weight-gain-story.html	https://www.nhs.uk/conditions/unintentional-weight-loss/	https://www.theactivetimes.com/fitness/all-time-best-exercises-weight-loss	https://blog.cheapism.com/quick-weight-loss-dishes-foods-13969/	http://cll.newgrooveroma.it/peppermint-dr-sebi.html	https://eurobuildingsrl.it/sertraline-dosage.html	http://fkti.lafamigliabelier.it/phentermine-refill-laws.html	https://www.bioagehealth.com/how-does-bioidentical-hormone-therapy-help-with-weight-loss/	https://www.karger.com/Article/FullText/508976	https://www.livestrong.com/article/84673-calculate-nutrition-goals-weight-loss/	https://tractive.com/blog/en/health/cat-obesity-how-to-help-your-overweight-cat-lose-weight	https://www.rd.com/list/keto-diet-menu-beginners/	https://www.pilatesonfifth.com/blog/can-pilates-help-reduce-cellulite	http://cak.edilserramentisrls.it/weight-loss-write-for-us.html	https://player.fm/podcasts/Weight-Loss-Hypnosis	https://academic.oup.com/ajcn/article/87/4/801/4633357	https://www.gastricsleevecenter.com/aftercare/telling-others-about-your-weight-loss-journey.php	https://17ddblog.com/tofu-and-broccoli-stir-fry/	https://health.usnews.com/health-news/blogs/eat-run/articles/drug-for-weight-loss	https://www.myalli.com/weight-loss-tools/	https://www.urbo.com/content/week-no-gym-home-workout-plan/	https://delawaremedicalweightloss.com/	https://lastoneeating.wordpress.com/2012/01/23/weight-loss-rewards/	https://www.cosmopolitan.com/health-fitness/advice/a5614/drop-5-pounds-in-a-week-0509/	https://share.baptisthealth.com/louisville-weight-loss-options/	https://www.backto30.com/services/weight-loss/vitamin-injections	https://smapluspgri.sch.id/weight-lose/dr-oz-shark-tank-weight-loss.html	https://www.sharecare.com/health/body-mass-index-bmi/correlation-between-body-fat-weight	https://revivemedicalcenter.com/common-causes-hair-loss/	http://www.sephardic.org/news/optavia-the-diet-taking-the-community-by-storm	https://www.healthshots.com/preventive-care/reproductive-care/did-you-know-breastfeeding-can-help-you-lose-post-partum-weight-heres-how/	https://gescoworld.com/Loss/01d84c_Duromine-Weight-Loss-Pills.html	https://ventsmagazine.com/2021/04/08/adele-weight-loss-transformation-2021-adele-before-and-after-weight-loss-pictures/	https://timesofindia.indiatimes.com/life-style/health-fitness/weight-loss/weight-loss-where-do-people-lose-weight-first/photostory/71941327.cms	https://iuhealth.org/find-medical-services/non-surgical-weight-loss	https://health.ucsd.edu/specialties/sleep/Pages/sleep-apnea.aspx	https://www.betterweighcenter.com/weight-loss/3-simple-steps-to-lose-weight-without-any-surgery/	https://www.cga.ct.gov/2019/rpt/pdf/2019-R-0273.pdf	http://bmmi.edilserramentisrls.it/body-contouring-certification-atlanta.html	https://www.kantorlaw.net/blog/2013/march/weight-bias-in-the-workplace-cvs-employees-force/
86	https://freelancecoop.org/And/Eating-And-Working/Out-To-Lose-Weight_561007c7f/	https://www.prioritymensmedical.com/our-treatments/weight-loss.html	https://www.unitedregional.org/medical-services/bariatric-services/surgical-weight-loss/insurance/	https://www.gaiam.com/blogs/discover/how-to-set-a-realistic-weight-loss-goal	https://www.dietdoc.com/diet-tips/healthy-breakfast-ideas-weight-loss/	https://www.tonicweightlosssurgery.co.uk/download-free-8-week-quick-weight-loss-workout-plan/	https://www.parenthelp123.org/pregnancy/after-pregnancy/postpartum-nutrition	https://www.fitness19.com/weight-loss-why-slow-and-steady-wins-the-race/	https://misscrafty.it/phentermine-t-nation.html	https://www.portsmouth.co.uk/news/people/slimmers-share-weight-loss-achievements-slimming-world-research-show-first-week-losses-are-key-3098661	https://www.nwphysicians.com/14-early-warning-cancer-symptoms-that-often-get-ignored/	https://athleticmuscle.net/treadmill-workouts/	https://greatist.com/health/best-diet-plans	http://dpit.sussidiamutua.it/cerasee-benefits.html	http://thepafp.org/Wellbutrin/Zoloft-And-Wellbutrin-Combination-Weight/Loss_Cfde1da.html	https://centrodiagnosticocales.it/phentermine-forum-message-board.html	https://www.walmart.com/ip/Belly-Burner-Weight-Loss-Belt/13072111	https://www.houseofhepworths.com/2018/05/21/keto-low-carb/	https://www.onnit.com/academy/12-week-fat-loss-nutrition-plan-part-1/	https://docandphoebe.com/blogs/the-catvocate-blog/feline-weight-loss-simple-as-1-2-3	https://derbylanedreams.com/keto-diet-recipes-rapid-weight-loss/	https://lebeauvisagemedicalspa.com/tone-figure-hcg-diet-bodyfx/	https://www.drugs.com/comments/semaglutide/	https://obesitynewstoday.com/weight-loss-hypnosis/	https://time.com/4793832/the-weight-loss-trap/	https://austinheart.com/service/weight-loss-clinic-the-journey-program	https://health.usnews.com/wellness/food/articles/2016-11-04/20-simple-tricks-to-make-tofu-taste-amazing	https://www.romeroweightmanagement.com/medications-for-weight-loss.html	https://livongo.zendesk.com/hc/en-us/articles/360044739953-9-Tools-for-Weight-Loss-Success	http://lxyd.implantologiadentaledrapolloni.it/reddit-workout-routine.html	https://www.sylvanweight.com/	https://www.mahoganysalonandspa.com/Loss/14a58cc0ee_Weight-Loss/Rewards/	https://greatist.com/health/best-diet-plans	https://www.mercyone.org/landing-pages/bariatrics/easset_upload_file35735_467622_e.pdf	https://www.healio.com/news/endocrinology/20210211/weekly-semagltide-injection-associated-with-substantial-weight-loss-in-obesity	https://www.drjohn.org/shark-tank-weight-loss/	https://www.byrdie.com/how-to-lose-fat	https://www.verywellmind.com/is-stress-a-cause-of-hair-loss-3144822	https://whatdietplans.com/optavia-vs-slimfast/	https://www.parents.com/baby/breastfeeding/does-breastfeeding-enhance-weight-loss/	https://contrave.com/	https://www.peta.org/living/food/vegan-weight-loss/	https://www.mayoclinic.org/healthy-lifestyle/weight-loss/in-depth/mayo-clinic-diet/art-20045460	https://www.sweat.com/blogs/fitness/sweat-programs	https://www.thehealthy.com/sleep/sleep-apnea/home-remedies-sleep-apnea/	https://www.drrsnow.com/blog/is-weight-loss-surgery-effective-long-term	https://www.gastricsleevecenters.com/gastric-sleeve-cost/weight-loss-surgery-cost/	http://klg.implantologiadentaledrapolloni.it/plant-doctor-app.html	https://andrewbrownphd.com/2013/09/breakfast-bias-and-obesity/
87	https://www.ibtimes.com/11-top-weight-loss-pills-2020-do-they-really-work-2880536	https://www.drmariotti.com/for-men/after-weight-loss/	https://www.medicalnewstoday.com/articles/medicare-weight-loss-surgery-coverage-risks-and-costs	https://www.garciaweightloss.com/blog/7-medical-conditions-make-difficult-lose-weight/	https://www.housingservices.com/9-healthy-breakfast-ideas-for-weight-loss/	https://www.t-nation.com/training/8-rules-for-fat-loss-training	https://www.usmagazine.com/celebrity-body/pictures/best-celebrity-bodies-after-baby-2018-fast-weight-loss-photos/	https://www.shape.com/weight-loss/tips-plans/6-ways-your-diet-messing-your-metabolism	http://bdh.affettoeterapiadelcane.it/why-am-i-not-losing-weight-on-topamax.html	https://www.healthcomu.com/2016/02/24/weight-loss-show-reality-tv-whats-the-hook/	https://fcppcentralvalley.com/cancer-center/signs-and-symptoms-of-cancer/	https://mealpreponfleek.com/meal-prep-101-for-beginners/	https://greatist.com/health/weight-loss-foods	http://trullidellupescu.it/mgus-diet.html	https://www.nature.com/articles/1395161	https://www.buyphentermineonline247.com/	https://www.health.go.ug/weight_loss-pills/which-over-the-counter-diet-pills-work-best/	https://boat.lawnsighpaconclod.cf/	https://www.betterhealth.vic.gov.au/health/healthyliving/weight-loss-and-fad-diets	https://vet-healthcentre.co.uk/services/animals/cats/skinny-thirsty-older-cats.html	https://health.usnews.com/best-diet/keto-diet	https://www.sciencedaily.com/releases/2006/08/060814121101.htm	https://www.telegraph.co.uk/news/2017/09/19/two-week-two-week-diet-key-losing-weight-study-finds/	https://www.foundationscounselingllc.com/hypnosis-for-weight-loss.php	https://www.iwh.on.ca/what-researchers-mean-by/statistical-significance	https://www.eonline.com/news/weight_loss	https://www.womenshealthmag.com/weight-loss/a19974178/whole30-recipes/	https://news.northwestern.edu/stories/2021/02/anti-obesity-medication/	https://www.etsy.com/market/weight_loss_tools	https://www.myprotein.com/thezone/training/8-week-workout-plan-building-muscle-burning-fat/	https://marlowesweightloss.com/	https://flfccla.org/weight-loss/I4ta-rewards-for-weight-loss	https://indianexpress.com/article/lifestyle/health/gm-diet-weight-loss-seven-days-menu-7123569/	https://www.vanderbilthealth.com/program/surgical-weight-loss	https://neemmedicalspa.com/procedures/health-and-wellness/weight-loss-shots-boston-ma	https://lvl12.co.uk/Weight/Gabourey-Sidibe-Weight_3567021b_Loss-2018	https://iconichealthclubs.ie/oneescape/body-composition-versus-weightloss/	https://keto-mojo.com/article/keto-diet-and-hair-loss/	https://www.ocaeagles.org/L5guyK-weight/HsD9tc-optavia-diet	https://lactationmamas.com/losing-weight-breastfeeding/	https://sabec.ifac.cnr.it/f1.php?amz2=how-much-weight-do-you-lose-on-duromine.html	https://wealthygorilla.com/weight-loss-motivation-pictures/	http://lopsac.com/spinraza-cost-alk/6cef9a-adderall-weight-loss-before-and-after-pictures	https://www.sotaweightloss.com/	https://www.medicalnewstoday.com/articles/327121	https://mangoclinic.com/weight-loss-options-without-surgery/	https://www.policybazaar.com/health-insurance/articles/health-insurance-for-bariatric-surgery/	https://learntoinvest.it/lipo-360-atlanta.html	https://amihungry.com/no-more-biggest-loser-weight-loss-contests-at-work
88	https://time.com/5570718/plenity-weight-loss-drug/	https://www.garciaweightloss.com/blog/powerful-benefits-men-gain-losing-weight/	https://www.healthpartners.com/blog/medical-weight-management/	https://aaptiv.com/magazine/reasons-not-losing-weight	https://www.dietdoctor.com/low-carb/keto/recipes/breakfasts	https://www.health.com/fitness/total-body-makeover-workout	https://www.babymed.com/postpartum/how-get-your-body-back-shape-after-pregnancy-12-steps	https://www.boostthyroid.com/blog/2018/4/12/why-is-it-so-hard-to-lose-weight-with-hashimotos	https://testaresitoweb.it/losing-weight-with-phentermine-and-wellbutrin.html	https://www.endocrino.org.br/jcem/article/96/4/E606/2720876	https://ascopost.com/News/58602	https://blog.iqoption.com/umTv4cr-weight/q66fJ-weight-loss-workouts-for-beginners	https://burnbootcamp.com/17-key-foods-for-weight-loss/	https://timesofindia.indiatimes.com/life-style/health-fitness/diet/coconut-water-everything-you-need-to-know-about-the-healthy-summer-drink-and-the-right-time-to-consume-it/articleshow/82063460.cms	http://ae.hotelfaromontichiari.it/zoloft-fatigue-reddit.html	https://www.pharmiweb.com/press-release/2021-04-14/canine-weight-loss-drugs-market-insights-trends-sales-supply-demand-2021-2028-covid-19-implicat	https://www.cargaetransporte.com.br/ketodiet/waist-beads-weight-loss_Keto	https://www.instagram.com/p/BLqtmhpjO6O/?hl=en	https://nyulangone.org/locations/weight-management-program/medical-weight-loss/medically-supervised-diet-programs	https://lucyspetcare.info/worry-over-cat-weight-loss/	https://www.realsimple.com/health/nutrition-diet/ketogenic-diet	https://www.londonpremierlaser.co.uk/blog/do-skinny-people-get-cellulite/	https://www.english-kannada.com/english-to-kannada-meaning-weight-loss	https://web.wellness-institute.org/blog/bid/258748/Hypnotherapy-for-Weight-Loss-How-is-it-Different-than-Hypnosis	https://helloclue.com/articles/cycle-a-z/pcos-and-pregnancy	https://www.bridgestreetmedicalcentre.com/syndication/live-well/healthy-weight/my-12-week-weight-loss-journey-stephanies-story	https://www.healthline.com/health/diet-and-weight-loss/vegan-diet-for-weight-loss	https://www.chesapeakeweightloss.org/services/weight-loss-medications	https://www.thewellnesscorner.com/blog/5-critical-tools-for-weight-loss?amp=1	http://betwindesign.it/workout-plans.html	https://www.vitalityweight.com/	https://community.whattoexpect.com/forums/weight-loss-after-pregnancy/topic/weight-loss-incentives-rewards.html	https://parade.com/986848/nancy_henderson/types-of-diets/	https://www.holyokehealth.com/services-specialities/weight-management-program/medical-weight-loss-surgery/	https://www.rightweightcenter.com/blog/b12-lipotropic-injections-exploring-these-useful-weight-loss-tools	https://danhson.kz/Home-Remedies-For-Appetite-Control/Should-Diabetics-Take-Water-Pills-For-Swollen-Feet-And_2fce2b32_Ankles	https://makeyourbodywork.com/losing-inches-not-weight/	https://www.realself.com/question/guntur-hair-loss-started-after-severe-dieting-after-weight-loss	https://www.pinterest.ca/pin/566820303103074274/	https://www.getthegloss.com/article/size-13-how-to-lose-weight-while-breastfeeding	https://globalstudyuk.com/?shark=duromine-for-weight-loss_Diet-Pills.html	https://www.etonline.com/gallery/141190_Biggest_Celebrity_Weight_Loss_Transformations	https://www.everydayhealth.com/diet-and-nutrition/diet/tips-weight-loss-actually-work/	https://synergywellnesscenter.com/weight-loss/home/	https://www.barixclinics.com/bariatric-surgery-sleep-apnea	https://abc7.com/coronvirus-obesity-research-covid/10389439/	https://my.clevelandclinic.org/departments/bariatric/insurance	https://www.chartindustries.com/	https://datascience.stackexchange.com/questions/19099/what-is-weight-and-bias-in-deep-learning
89	https://www.medicaldaily.com/top-15-best-weight-loss-pills-women-2020-435117	https://www.hopkinsmedicine.org/health/wellness-and-prevention/8-ways-to-lose-belly-fat-and-live-a-healthier-life	https://texasbariatricspecialists.com/does-insurance-cover-weight-loss-surgery/	https://www.marksdailyapple.com/10-psychological-hurdles-keeping-you-from-losing-weight-and-how-to-overcome-them/	https://www.livestrong.com/article/13725145-healthy-breakfasts-boost-metabolism/	https://hiitweekly.com/4-week-workout-plan-for-beginners	https://www.loveloveloveblog.com/how-to-lose-weight-while-breastfeeding/	https://www.womensrunning.co.uk/training/slow-burn-running-for-weight-loss/	https://rivasweightloss.com/	https://www.youtube.com/watch?v=s6qW18xwTEM	https://www.fitandwell.com/news/real-life-weight-loss-how-this-woman-lost-170lbs-and-conquered-cancer	https://www.earnitsaveit.com/treadmill-workouts	https://www.glamourmagazine.co.uk/gallery/top-20-belly-flattening-foods	http://ktqt.ilcaffedelmiobar.it/anavar-keto.html	http://camionelectrico.cl/?ketodiet=weight-loss-zoloft_Ketogenic	http://afzg.parrocchiamorolo.it/indian-saxenda.html	https://prevind.cl/weight/african/weight-loss_c18c6dbd8e_beads/	https://news.harvard.edu/gazette/story/2018/11/key-to-long-term-weight-loss-may-be-as-simple-as-more-fat-fewer-carbs/	https://www.nerdfitness.com/blog/how-to-lose-weight-without-dieting-5-rules-of-weight-loss/	https://www.petplace.com/article/cats/pet-health/weight-loss-in-cats/	https://www.today.com/health/ketogenic-diet-dietitian-tries-eating-plan-30-days-t120015	https://www.huhs.edu/literature/Natural%20Cellulite%20Reduction.pdf	http://icecube.no/weight_lose/herbal-tea-for-weight-loss	https://clintoncountydailynews.com/cxaUSgzo-weight/ybWa5XC-youtube-weight-loss-hypnosis	https://www.kidney.org/content/how-does-my-weight-affect-my-risk-kidney-disease	https://www.cdc.gov/healthyweight/losing_weight/getting_started.html	https://www.eleatnutrition.com/recipes/crispy-baked-tofu	https://fpnotebook.com/endo/pharm/mdctnsasctdwthuntntnlwghtls.htm	https://en.wikipedia.org/wiki/The_Hacker%27s_Diet	https://www.cnet.com/health/fitness/best-home-workout/	https://locations.jennycraig.com/	https://www.bestmedicalforms.com/weight-loss-chart-with-prizes.html	https://tim.blog/2007/04/06/how-to-lose-20-lbs-of-fat-in-30-days-without-doing-any-exercise/	https://hartfordhealthcaremedicalgroup.org/specialties/specialty-care/medical-surgical-weight-loss	https://newhorizonsmedspa.com/methionine-inositol-choline-mic-injections-for-weight-loss/	https://carnecollective.com/Cause/Be86bced7_Does-Wellbutrin-Xl-Cause-Abdominal-Pain	https://www.artofmanliness.com/articles/getting-ripped-vs-getting-strong/	https://perfectketo.com/keto-hair-loss/	http://ehus.totus-tuus.it/optavia-lawsuit.html	https://timesofindia.indiatimes.com/life-style/parenting/first-year/breastfeeding-can-help-you-lose-pregnancy-weight-heres-how/photostory/77908879.cms	https://blog.iqoption.com/WjopqD-weight/weight-loss-pills-duromine-lgqW	https://www.tasteslovely.com/the-10-steps-to-start-clean-eating-losing-weight/	https://www.firsthealth.org/specialties/weight-loss-surgery/before-after-photographs	https://www.prima-care.com/services/bariatric-surgery-and-weight-loss-program	https://obesitymedicine.org/obesity-and-sleep-apnea/	https://www.theindependentpharmacy.co.uk/weight-loss/guides/non-surgical-weight-loss	https://www.sharp.com/services/weight-loss/bariatric-surgery/cost.cfm	https://after.vaiscabancream.cf/	https://www.psychologytoday.com/us/blog/eating-mindfully/202005/is-noom-diet
90	https://www.forbes.com/sites/melaniehaiken/2012/04/19/5-deadliest-diet-trends/	https://www.trimmedandtoned.com/60-mind-blowing-male-weight-loss-transformation-instagram/	https://healthbusinessgroup.com/2021/01/free-noom-yes-health-insurance-will-pay/	https://spectrum.diabetesjournals.org/content/30/3/153	https://www.foodnetwork.com/healthy/packages/healthy-every-week/healthy-mains/300-calorie-breakfasts	https://www.webmd.com/fitness-exercise/features/exercise-lose-weight	https://www.mustelausa.com/blogs/mustela-mag/8-healthy-ways-to-lose-weight-while-breastfeeding	https://www.popsugar.com/fitness/Long-Slow-Runs-Short-Fast-Runs-Better-Weight-Loss-46152752	https://www.refincargo.com/health_blog/diet-pills-similar-to-phentermine-over-the-counter.html	https://www.heart.co.uk/showbiz/celebrities/mark-labbett-weight-loss-transformation/	https://progressreport.cancer.gov/prevention/weight	https://www.concept2.com/indoor-rowers/training/rowing-for-specific-goals/weight-loss	https://3fspt.co.uk/simply-the-best-weight-loss-foods-ever/	http://ristorantepinko.it/cayenne-pepper-dosage-for-blood-circulation.html	https://bancroftsmt.com/F34c96_Zoloft-Weight-Loss/Reddit/	https://euredintorni.it/phentermine-and-exercise-heart-rate.html	https://www.chg.org/b9DzZss-weight/benefits-of-fiber-supplements-for-weight-loss-MAjsc	https://www.teamlocofit.com/non-linear-dieting-refeed-days/	https://www.sciencedirect.com/science/article/abs/pii/S0899900719301030	https://www.ziwipets.com/blog/best-cat-food-for-weight-loss	https://www.hindustantimes.com/fitness/keto-diet-plan-for-weight-loss-include-these-dishes-to-lose-weight-faster/story-a7avtXGzW30SSOWGWcAftJ.html	https://blog.paleohacks.com/cellulite/	https://blog.iqoption.com/v2S8kut3-weight/Ly1b-weight-loss-pills-unhealthy	https://www.beachbodyondemand.com/blog/would-you-try-hypnosis-for-weight-loss	https://www.alzheimers.org.uk/sites/default/files/pdf/factsheet_risk_factors_for_dementia.pdf	https://healthcare.utah.edu/the-scope/shows.php?shows=1_snej24p8	https://lisalansing.com/2017/10/26/crispy-baked-tofu-oil-free/	https://www.bbc.com/news/health-56011979	https://uhs.umich.edu/weightreduction	https://blog.lafitness.com/2014/01/15/the-90-day-new-years-resolution-weight-loss-workout-plan-movemoreburnmore/	https://www.fountainsweightloss.com/	https://www.sciencedirect.com/science/article/pii/S0005789474800857	https://hurrythefoodup.com/vegetarian-diet-weight-loss/	https://nextlevelweightlossfl.com/2019/05/new-information-about-non-surgical-weight-loss-for-morbidly-obese-people/	https://www.onelifediet.com/b12-shot	http://shark-tank-wipes.pentecostalmatch.com/	https://www.grenade.com/blogs/all/can-you-run-and-maintain-muscle-mass	https://www.drhealthclinic.com/hair-loss-causes/	https://www.youtube.com/watch?v=0hMAbAAZjZo	https://www.parisischool.com/zfakPyE-weight/best-way-to-lose-weight-while-breastfeeding-951rwAe	https://www.bicycling.com/news/a20036032/these-5-weight-loss-drugs-can-work-but-heres-what-else-you-need-to-know/	https://chriskresser.com/need-to-lose-weight-get-inspired-by-these-5-paleo-success-stories/	https://www.nbcnews.com/better/lifestyle/how-one-woman-used-intermittent-fasting-lose-80-pounds-year-ncna1124121	https://www.bestweight.com/	https://awaykhealth.com/sleep-apnea/bmi-sleep-apnea/	https://www.trihealth.com/dailyhealthwire/living-well/healthy-eating/4-ways-to-eat-like-a-weight-loss-surgery-patient	https://www.tuftsmedicalcenter.org/patient-care-services/departments-and-services/weight-and-wellness-center/surgical-weight-loss/is-surgery-right-for-you	https://banabi.sansver.org/is-my-cat-too-fat-chart/	https://breakingmuscle.com/healthy-eating/how-to-beat-narrative-bias-and-find-dieting-success
91	https://underloot.com/ultimate-resource-weight-loss-pills-that-actually-work/	https://www.prevention.com/weight-loss/a20504650/5-reasons-men-lose-weight-faster-than-women/	https://dukebuidds.com/ketodiet/are-weight-loss-programs-covered-by-insurance_Dietpill	https://www.inspiredhealthbydee.com/why-is-it-so-hard-to-lose-weight-with-endometriosis/	https://apps.apple.com/us/app/weight-loss-healthy-recipes/id1222528245	https://www.elle.com/beauty/health-fitness/advice/a27/i-got-in-shape-in-two-weeks/	https://activemomsclub.com/weight-loss-2/how-i-lost-weight-after-twins/	https://www.aarp.org/health/healthy-living/info-2018/weight-loss-after-50.html	https://www.womensblogtalk.com/phentermine-alternatives	https://www.theatlantic.com/culture/archive/2020/01/the-retrograde-shame-of-the-biggest-loser/605713/	https://www.uptodate.com/contents/the-roles-of-diet-physical-activity-and-body-weight-in-cancer-survivors	https://www.goodhousekeeping.com/health/diet-nutrition/a25384401/how-to-start-losing-weight/	https://cleanfoodcrush.com/fifteen-fat-burning-foods-list/	http://fbsf.gowomenfvg.it/ephedrine-reduction.html	https://www.ashtamgam.in/Weight/4b08eff7_Zoloft-Weight-Loss/	https://e3arabi.com/uncategorized/best-weight-loss-pills-in-2021what-s-in-duromineweight-loss-pills-and-supplements/	https://lipglossmaffia.wordpress.com/2017/09/12/diy-waist-beads/	https://www.gb121training.co.uk/single-post/2016/09/01/why-weight-loss-is-never-linear-consistent	https://www.loseit.com/	https://www.thehonestkitchen.com/blog/9-tricks-for-getting-your-cat-to-lose-weight/	https://shop.keto-mojo.com/pages/keto-diet-plan	https://daveasprey.com/how-to-get-rid-cellulite-naturally/	https://www.englishforums.com/English/LosingWeight/pvdcb/post.htm	https://www.netdoctor.co.uk/healthy-living/wellbeing/a34582224/hypnotherapy-weight-loss/	https://onlinelibrary.wiley.com/doi/10.1111/nbu.12372	https://www.omararefmd.com/blog/finish-off-your-weight-loss-journey-with-coolsculpting	https://www.mamasezz.com/blogs/news/how-to-make-tofu-taste-good	https://www.womenshealthmag.com/weight-loss/a19997110/fda-approved-weight-loss-prescriptions/	https://cannonpharmacies.com/pharmacy-services/health-tools/	http://bonusoro.it/workout-plans.html	https://healthcare.utah.edu/weight-management/	https://www.cbsnews.com/news/dubai-offers-gold-as-a-reward-for-losing-weight/	https://www.stylecraze.com/articles/the-gm-diet-is-it-for-you/	https://www.niddk.nih.gov/health-information/weight-management/bariatric-surgery/types	https://www.drgsweightlossplantation.com/services/weight-loss-injections		https://totalwellnessmagazine.org/articles/how-to-bulk-versus-cut	https://www.health.harvard.edu/a_to_z/hair-loss-a-to-z	https://sasounbakery.net/coffee-cake-wtzge/optavia-weight-loss-d8ad52	https://babywise.life/blogs/momtalk/healthy-ways-lose-weight-breastfeeding	https://www.forbes.com/sites/melaniehaiken/2012/04/19/5-deadliest-diet-trends/	https://www.ketoconnect.net/keto-weight-loss-transformation	https://nypost.com/article/what-is-sirtfood-diet/	https://www.nbcnews.com/better/health/5-steps-kicking-effective-weight-loss-plan-ncna799466	https://www.discovermagazine.com/health/excess-tongue-fat-could-be-leading-to-sleep-apnea-scientists-find	https://www.prfire.com/submission/new-weight-loss-without-surgery-for-men-by-don-karl-juravin-caused-tim-to-lose-6-lb-ever-week/	https://alohasurgery.com/weight-loss-surgery-faqs/	https://www.davita.com/	https://www.self.com/story/anti-diet-values
92	https://afmnoco.com/over-the-counter-diet-pills-can-they-help-you-lose-weight-this-holiday-season/	https://www.cnn.com/2014/02/20/health/upwave-weight-gender	https://nyulangone.org/locations/weight-management-program/medical-weight-loss/medical-approaches-to-weight-loss	https://runnersconnect.net/not-losing-weight-running/	https://www.womenshealth.com.au/high-protein-breakfast-ideas-recipes	https://betterme.world/articles/weight-loss-workout-plan-for-men/	https://www.dailymail.co.uk/femail/article-2267342/Can-really-lose-baby-weight-months-Forget-irritating-celebs-These-new-mothers-share-struggles-shape.html	https://www.nch.org/news/why-is-it-so-hard-for-women-over-50-to-lose-weight/	http://uuaz.infirenzeweb.it/sibutramine-reviews.html	https://www.move.va.gov/Move/QandA.asp	https://www.uptodate.com/contents/management-of-cancer-anorexia-cachexia	https://medicexams.com/diet-plan/beginners-gym-workout-female-weight-loss-V0H/	https://www.downtoearth.org/health/weight-loss/10-foods-to-help-you-lose-weight	http://icconcesio.it/lethargy-in-cats.html	https://studiodentisticosalo.it/sertraline-week-6.html	https://www.intechrahealth.com/products/	https://www.facebook.com/accuweight/reviews/	https://www.pinterest.com/pin/476537204319052031/	https://www.womenshealthmag.com/uk/food/weight-loss/a707623/best-diets-to-lose-weight/	https://www.vetinfo.com/feline-weight-loss.html	https://www.endocrineweb.com/news/diabetes/61638-keto-diet-good-bad-being-ketosis-good-way-lose-weight	https://www.americanboardcosmeticsurgery.org/procedure-learning-center/non-surgical-procedures/cellulite-treatments/	https://www.leahingram.com/my-noom-review/	https://www.drquintal.com/specialties/hypnosis-for-weight-loss/	https://www.med.umich.edu/1libr/Surgery/GenSurgery/HerniaObesity.pdf	http://www.justjared.com/2021/04/14/james-corden-steps-out-amid-his-weight-loss-journey/	https://www.lottaveg.com/kid-friendly-tofu-fingers/	https://www.advancedob-gyn.com/health-library/hw-view.php?DOCHWID=abq5186	https://www.cnn.com/2009/HEALTH/expert.q.a/04/24/diet.tracking.sites.jampolis/index.html	https://www.gymaholic.co/articles/men-workout-routine	https://www.wakefamilymedicine.com/services/weight-loss	https://www.deniseaustin.com/lifestyle/stay-motivated-10-healthy-rewards/	https://www.forbes.com/sites/alicegwalton/2013/09/04/the-6-weight-loss-tips-that-science-actually-knows-work/	https://www.ochsner.org/services/comprehensive-weight-loss	https://horizonweightloss.com/injections/		https://lesliebeck.com/articles/2018/04/30/is-strength-training-the-reason-youre-not-losing-weight	https://www.crccs.com/does-phentermine-cause-hair-loss/	https://www.delightmedical.com/wellness-blog/medifast-vs-optifast	https://healthyeating.sfgate.com/diet-healthy-eating-lose-belly-fat-breastfeeding-10105.html	https://digitallguru.com/Like/4a08e2e_Weight-Loss-Drugs-Like-Duromine.htm	https://crossfit9.com/russells-dramatic-fat-loss-transformation/	https://wonkypie.com/noom-before-after-results/	https://www.nutrisystem.com/	https://www.everydayhealth.com/sleep-apnea/	https://bariatricsurgeryco.org/bariatric-surgery/minimally-invasive-surgery/	https://denverbariatrics.com/patient-center/insurance-and-billing/	https://books.google.com/books?id=QVQbAQAAMAAJ&pg=PA876&lpg=PA876&dq=weight+loss+canton+ga&source=bl&ots=mGr-tXO-Au&sig=ACfU3U3LjgX5bhZLFTp1qmo1DhzXE6_Xzw&hl=en&sa=X&ved=2ahUKEwjP2-GTy_7vAhXC62EKHXMYAWEQ6AEwXnoECG8QAw	https://www.easynotecards.com/notecard_set/47278
93	https://www.livescience.com/46397-science-of-dr-oz-miracle-diet-pills.html	https://spy.com/articles/health-wellness/diet-nutrition/best-weight-loss-pills-for-men-187536/	https://weightlosslook.blogspot.com/1971/04/medical-weight-loss-programs-covered.html	https://www.runnersworld.com/nutrition-weight-loss/a20857456/why-is-losing-weight-so-hard/	https://www.facebook.com/1737205563249744/posts/weight-loss-breakfast-ideas-each-meal-we-eat-every-bite-we-take-contributes-to-t/1808485352788431/	https://romati.it/3-day-workout-routine-for-weight-loss.html	https://www.babygaga.com/reclaiming-your-body-after-pregnancy-weight-loss-emotional-support/	https://blog.mapmyrun.com/whats-better-for-weight-loss-running-far-or-running-fast/	https://afstore.it/phentermine-t-nation.html	http://tanl.robertogeraci.it/optavia-results-week-1.html	https://www.merckmanuals.com/home/cancer/overview-of-cancer/warning-signs-of-cancer	https://bookshop.org/books/anti-inflammatory-diet-detox-diet-weight-loss-for-beginners-detox-cleanse-to-heal-the-inflammation-lose-belly-fat-increase-energy/9781515397281	https://www.timesnownews.com/health/article/5-foods-to-include-in-your-diet-as-you-try-to-lose-weight-with-intermittent-fasting/641653	https://variopac.it/advantage-of-green-tea-weight-loss.html	http://bjxw.parrocchiamorolo.it/zoloft-induced-mania.html	https://www.selfgrowth.com/articles/phentermine-alternatives-a-very-cheap-all-natural-appetite-suppressant	https://www.demandafrica.com/style/what-is-the-significance-of-yoruba-waist-beads/	https://mitchcalvert.com/truth-fat-loss-3-stages/	https://wa-health.kaiserpermanente.org/best-diet-apps/	https://healthypets.mercola.com/sites/healthypets/archive/2016/11/08/older-cat-weight.aspx	https://draxe.com/nutrition/guide-to-keto-diet-for-beginners/	https://avocadu.com/7-effective-tips-get-rid-cellulite-fast/	http://www.blinkprods.com/cgi-bin/pdf.php?article=new-grammar-tree-teachers-guide-class-8-pdf&code=c9c83c680075b5638b3520e7abb2f022	https://www.bostonhypnosis.com/issues/weight-loss-hypnosis/	http://twinsdaily.com/blog/2498/entry-16684-slendivan-enhanced-keto-how-does-perform-on-your-body/	https://www.facebook.com/ericsweightloss/	https://www.foodfitnessnfun.com/tag/tofu-recipes-for-weight-loss/	https://www.lsmedspa.com/weight-loss/prescription-medication-ocala-fl/	https://apps.apple.com/us/app/my-diet-coach-weight-loss/id552341639	http://tfgr.robertogeraci.it/workout-plan-reddit.html	https://healthfirstweightcontrol.com/	https://www.nutrisystem.com/jsps_hmr/catalog/a-la-carte.jsp?categoryId=27	https://www.wrcbtv.com/story/43656686/meticore-reviews-45-top-2021-meticorecom-weight-loss-diet-pills-or-risky-side-effects	http://www.bariatricli.com/weight-loss-options/	https://synergywellnesscenter.com/weight-loss/supplements/		https://www.polar.com/blog/running-riding-not-losing-weight/	https://www.hopkinsallchildrens.org/patients-families/health-library/healthdocnew/hair-loss	https://medifast.knoji.com/alternatives/	https://alphamom.com/your-life/postpartum/breastfeeding-dieting/	https://www.livescience.com/51896-weight-loss-drugs-pros-cons.html	https://popculture.com/healthy-living/news/weight-loss-transformation-photos/	https://www.freshnlean.com/blog/before-and-after-weight-loss/	https://www.obesitycoverage.com/bariatric-surgery-selector-tool/	https://www.westcoastsleepsolutions.com/weight.php	https://www.wellspan.org/health-library/Document.aspx?id=ug2364	https://www.baptisthealth.com/services/weight-loss/resources/understanding-the-costs-of-obesity-and-bariatric-surgery	https://www.costco.com/jobs.html	https://www.acpjournals.org/doi/10.7326/m14-2238
94	https://www.pharmacytimes.com/view/which-weight-loss-drug-works-best	https://www.nytimes.com/2020/12/09/well/move/to-lose-weight-with-exercise-aim-for-300-minutes-a-week.html	https://www.weightwatchers.com/templates/print.aspx?PageId=1374311&PrintFlag	https://healthblog.uofmhealth.org/health-management/weighing-facts-tough-truth-about-weight-loss	https://www.weightlossresources.co.uk/recipes/calorie-counted/breakfast/bacon-egg-breakfast-22.htm	http://ristorantepinko.it/training-plan-to-lose-weight-fast.html	https://www.reddit.com/r/BabyBumps/comments/2bes37/postbaby_weight_loss_did_you_lose_it_all_how_long/	https://www.nbcnews.com/better/pop-culture/why-losing-weight-harder-older-women-even-charlize-theron-ncna871411	http://www.dermatologyclinicnj.com/477-diet-pills-similar-to-adipex.html	https://www.cnn.com/2020/01/02/health/best-diet-worst-diet-2020-wellness/index.html	https://www.healio.com/news/gastroenterology/20190624/weight-loss-could-be-a-risk-factor-for-earlyonset-colorectal-cancer	https://www.womansday.com/health-fitness/workout-routines/g2823/walking-program-weight-loss/	https://www.24mantra.com/blogs/organic-lifestyle/the-ultimate-list-of-verified-organic-foods-for-weight-loss-in-2020/	https://books.google.com/books?id=3XVrAAAAMAAJ&pg=PA227&lpg=PA227&dq=how+weight+loss+affects+blood+pressure&source=bl&ots=nQQVzGLR8L&sig=ACfU3U2ldkoCwVzmadb-XTkpVlY-jfboQQ&hl=en&sa=X&ved=2ahUKEwjtqobGyP7vAhVhDjQIHU_4DIcQ6AEwZ3oFCIMBEAM	http://bda.aviscasalnuovo.it/trazodone-reddit-high.html	http://naturopatasilviaantinucci.it/does-apetamin-make-you-lose-weight.html	https://steelsoccer.com/Beads/Dietary_108fae012b_Supplement-Beads/For-Sale	https://everystepfitness.com/2020/06/17/weight-loss-is-rarely-linear/	https://www.thehealthy.com/weight-loss/	https://www.catcareofvinings.com/blog/how-to-help-your-cat-lose-weight/	https://www.insider.com/speed-keto-fasting-short-term-weight-loss-long-term-risk-2020-2	https://proteinworld.com/blogs/the-hub/how-to-get-rid-of-cellulite	https://www.reddit.com/r/powerlifting/comments/bfb6zg/powerlifting_and_weight_loss/	http://davidgodot.com/weight-loss/	https://www.reproductivefacts.org/news-and-publications/patient-fact-sheets-and-booklets/documents/fact-sheets-and-info-booklets/weight-and-fertility/	https://www.healthywage.com/pages/2016-top-weight-loss-blogs/	https://www.pinterest.de/kscow99/silken-tofu-recipes/	https://www.uptodate.com/contents/obesity-in-adults-drug-therapy	https://katrinaubellmd.com/weight-loss-tools-you-can-still-apply/	https://www.nursebuff.com/hiit-workouts-for-weight-loss/	https://www.drmylissa.com/med-spa-delray-beach-fl/medical/medical-diet-programs/	https://www.healthywage.com/	https://www.islandssounder.com/marketplace/vital-burn-keto-reviews-legit-keto-weight-loss-diet-pills/	http://stage-steh-fmol-ih.cphostaccess.com/services/weight-loss/surgery-options	https://katywellnesscenter.com/7-benefits-why-lipo-shots-for-weight-loss/		https://medium.com/the-ascent/why-inches-matter-more-than-pounds-1b0db9f493c5	http://www.drshapiroshairinstitute.com/hair-education/hair-loss.php	https://ir.medifastinc.com/2008-07-31-Medifast-Program-Combined-with-Appetite-Suppressants-Proven-to-Yield-Double-the-Weight-Loss-Compared-to-Suppressants-Alone	https://momlifehappylife.com/lose-weight-while-breastfeeding/	https://www.mydr.com.au/nutrition-weight/weight-loss-medicines/	https://www.planetfitness.com/newsroom/news/man-achieved-110-pound-weight-loss-transformation-after-being-too-big-rollercoaster	https://www.livestrong.com/article/13725999-weight-loss-success-stories/	https://www.uclahealth.org/clinicalnutrition/testimonials	https://sleeprightmckinney.com/sleep-apnea/symptoms/sleep-apnea-your-body-weight/	https://www.atlantichealth.org/locations/atlantic-medical-group/advanced-surgical-associates.html	https://www.loseweightsurgery.com.au/payment-options	https://www.freseniuskidneycare.com/	https://www.boozallen.com/c/insight/blog/ai-bias-in-healthcare.html
95	https://www.newidea.com.au/weight-loss-tablets-pills-does-weight-loss-medication-work	https://livea.com/livea-complete-men/	https://www.hunterdonhealthcare.org/service/weight-management/center-for-healthy-weight/medically-supervised-weight-loss/	https://www.trainingpeaks.com/blog/your-14-step-guide-to-weight-loss-during-base-training/	https://food.ndtv.com/weight-loss/5-high-protein-breakfast-recipes-for-summer-2245787	https://jcdfitness.com/2016/09/weight-loss-plan/	https://www.babycenter.com.au/a3566/healthy-weight-loss-after-birth	https://drhyman.com/blog/2016/05/26/the-7-ways-to-fix-a-slow-metabolism/	http://arborviewfamilymedicine.com/787-weight-loss-drugs-phentermine.html	https://bigthink.com/21st-century-spirituality/when-you-lose-weight-where-does-the-fat-go	https://jamanetwork.com/journals/jama/fullarticle/2761071	https://kallergy.com/weight-lose/gym-workout-plan-for-weight-loss-beginners.html	https://www.ontomywardrobe.com/2020/11/best-foods-for-weight-loss.html	https://books.google.com/books?id=X1WLL4s9BhkC&pg=PA9103&lpg=PA9103&dq=how+weight+loss+affects+blood+pressure&source=bl&ots=WCYGgwhNyd&sig=ACfU3U3Z9vHovmlWlJeZpkJ3is9VrUsUwg&hl=en&sa=X&ved=2ahUKEwjtqobGyP7vAhVhDjQIHU_4DIcQ6AEwaHoFCIEBEAM	https://ktcom.it/how-to-get-subliminal-results-overnight-amino.html	http://sitoreattivo.it/super-lipo-b12.html	https://relax.kpi.ua/weight_loss/adepex-CD9-weight-loss-pills-Tdv/	https://www.hindawi.com/journals/isrn/2013/210524/	https://www.healthypeople.gov/2020/topics-objectives/topic/nutrition-and-weight-status	https://www.theveterinarynurse.com/review/article/cpd-article-weight-loss-considerations-in-the-older-cat	https://manofmany.com/lifestyle/food/beginners-guide-to-the-ketogenic-diet	https://www.youtube.com/watch?v=22K5VgxMfVI	https://www.english-tamil.net/english-to-tamil-meaning-weight-loss	https://www.districthypnosis.com/all-programs/lose-weight/	https://pytorch.org/docs/stable/generated/torch.nn.NLLLoss.html	https://thenewfoundry.com/portfolio_page/michigan-medicine-my-weight-loss-journey/	https://www.bodytrim.com.au/content/vegetable-tofu-curry/	https://www.drayoola.com/services/weight-loss-medication	https://premierfitnesssource.com/the-5-best-home-workout-machines-for-weight-loss/	http://arfe.circoloilcaminetto.it/workout-plans.html	http://rightweighclinic.com/	https://www.therusticjournal.com/2020/07/weight-loss-rewards.html	https://www.lybrate.com/topic/diet-chart-for-weight-loss	https://www.lvhn.org/medical-services/weight-loss-and-management	https://www.drgsweightlossweston.com/services/lipotropic-fat-burning-injection		https://www.health.com/fitness/does-muscle-weigh-more-than-fat	https://www.luxyhair.com/blogs/hair-blog/hair-loss	https://www.slideshare.net/forweghtlosstips/optavia-weight-loss-according-to-a-dietitian-what-is-the-truth-behind-optavia-diet	https://baby.lovetoknow.com/wiki/Breastfeeding_and_Weight_Loss	https://www.everydayhealth.com/atrial-fibrillation/diet/risky-side-of-weight-loss-disrupting-heart-rhythm/	https://www.nbcnews.com/better/health/what-5-months-consistent-healthy-weight-loss-looks-ncna829356	https://www.trimmedandtoned.com/28-insane-weight-loss-before-and-afters-were-they-got-ripped/	https://observer.com/2020/11/best-weight-loss-pills/	https://www.henryford.com/blog/2019/06/5-alternatives-to-cpap	https://marylandbariatrics.com/new-weight-loss-surgery/	https://cfwls.com/blog/what-if-my-insurance-doesnt-cover-weight-loss-surgery/	https://books.google.com/books?id=w-8DAAAAMBAJ&pg=PA38&lpg=PA38&dq=weight+loss+canton+ga&source=bl&ots=H5KAv0oyrg&sig=ACfU3U0BLotnUCwIWXpvZtDnyEYs0Io-cg&hl=en&sa=X&ved=2ahUKEwjP2-GTy_7vAhXC62EKHXMYAWEQ6AEwYXoECG4QAw	https://cdn.ymaws.com/www.texaspsyc.org/resource/collection/DEA29D8E-42EF-49CC-AB4B-24E66374E299/Winters%20-%20Weight%20Bias.pdf
96	http://ynru.karategravina.it/phentermine-supplements.html	https://blog.myfitnesspal.com/do-men-really-lose-weight-faster-than-women/	https://blog.orbera.com/is-orbera-covered-by-insurance/	https://www.mybodytutor.com/blog/how-to/2016/01/cant-stick-to-a-diet-heres-why-and-what-to-do-about-it	https://simplegreensmoothies.com/recipes/breakfast-smoothies-for-weight-loss	http://lxyd.implantologiadentaledrapolloni.it/reddit-workout-routine.html	https://pure.qub.ac.uk/files/154811491/weight_loss_after_pregnancy_challenges_and_opportunities_1_.pdf	https://runnersconnect.net/might-not-lose-weight-even-gain-weight-eat-less-run/	https://thepafp.org/Comparable/Weight-Loss-Pill-Comparable-To_0af03d7_Phentermine.html	https://www.bbc.co.uk/programmes/m000d2cr	https://www.betterhealth.vic.gov.au/health/ConditionsAndTreatments/cancer-and-malnutrition	https://www.eatingwell.com/article/291347/simple-30-day-weight-loss-meal-plan-1200-calories/	https://www.delish.com/food-news/g25604198/best-weight-loss-foods/	https://books.google.com/books?id=Y3ShtyYD_fsC&pg=RA6-PA4&lpg=RA6-PA4&dq=how+weight+loss+affects+blood+pressure&source=bl&ots=1vDwGiSPkm&sig=ACfU3U2fVxR8n2m8n9kSpHIHl6GBkET3YA&hl=en&sa=X&ved=2ahUKEwjtqobGyP7vAhVhDjQIHU_4DIcQ6AEwaXoECHwQAw	http://zxeo.gowomenfvg.it/zoloft-induced-mania.html	https://books.google.com/books?id=PQo8en6TfGwC&pg=PT117&lpg=PT117&dq=weight+loss+pills+similar+to+phentermine&source=bl&ots=aGBFrPQbeM&sig=ACfU3U3Xqwsp-1_iKj-atVAQMEFBh_3zLQ&hl=en&sa=X&ved=2ahUKEwj_v6Hgyv7vAhVWyYsBHc61B-kQ6AEwZnoECHwQAw	http://rfo3.da.gov.ph/f6691e/Accu-Weight-Loss-Beads-Reviews/	https://www.womenshealthmag.com/weight-loss/a19936021/weight-loss-success-story-kayla-woodward/	https://aahs.org/Get-Care/Weight-Loss-Surgery/Resources-and-FAQs/Nutrition/	https://www.mypetneedsthat.com/unexplained-weight-loss-in-cats/	https://www.eatright.org/health/weight-loss/fad-diets/what-is-the-ketogenic-diet	https://www.gaiam.com/blogs/discover/5-cellulite-blasting-exercises	https://gmatclub.com/forum/depriving-the-body-of-carbohydrates-commonly-found-in-many-fad-diets-207081.html	https://www.thebookstall.com/book/9781801094726	https://www.globenewswire.com/news-release/2021/04/10/2207751/0/en/BioFit-Probiotic-Reviews-Top-2021-Gobiofit-Weight-Loss-Probiotic-Pills-or-Fake-Customer-Testimonials.html	https://theholymess.com/100-lb-weight-loss-how-did-you-do-it/	https://www.cookinglight.com/food/vegetarian/tofu-recipes	https://www.walgreens.com/q/weight+loss+pills	https://www.ahchealthenews.com/2021/03/01/why-this-underused-weight-loss-tool-might-be-right-for-you/	http://bcfm.shoppandorabracciale.it/workout-plans.html	https://www.fairview.org/overarching-care/weight-loss-surgery-and-medical-weight-management	https://healthyhappyimpactful.com/ways-reward-yourself-without-food/	https://www.globenewswire.com/news-release/2020/05/08/2030125/0/en/Diet-Doc-Says-Most-Effective-Weight-Loss-Diets-Suit-Your-Personal-Body-Chemistry.html	https://www.msaweightloss.com/options-weight-loss	https://www.hopkinsmedicine.org/endoscopic-weight-loss-program/services/gastric_botox.html		https://betterme.world/articles/losing-weight-vs-losing-fat/	https://www.ruled.me/keto-hair-loss/	https://medicexams.com/keto_diet/r32-optavia-weight-loss-program/	http://stayfitmom.com/losing-weight-with-macros-without-losing-your-milk-supply-a-guide-for-feeding-new-moms/	https://teachmegp.com/the-problem-with-duromine/	https://yourstory.com/mystory/fb3ccf0fac-weight-loss-transforma	https://bestlifeonline.com/weight-loss-success-stories/	https://lalymom.com/noom-weight-loss-app-full-review-results/	https://www.sleeppassport.com/sleep-apnea-and-weight-loss.html	https://www.swedish.org/services/non-surgical-weight-loss	https://www.chifranciscan.org/health-care-services/weight-loss/your-journey/financing-and-insurance-options.html	http://dkc.agopunturatatiana.it/dua-before-surgery.html	https://medicalxpress.com/news/2019-01-weight-bias.html
97	https://www.yahoo.com/now/meticore-reviews-top-2021-meticore-160700422.html	https://revivemedicalcenter.com/weight-loss-in-men-and-how-estrogen-affects-it/	https://www.sharp.com/services/weight-loss/bariatric-surgery/cost.cfm	https://www.exercise.com/learn/how-can-you-avoid-weight-loss-from-training-hard/	https://www.myalli.com/amp/high-protein-low-fat-breakfast.html	http://beok.caffedimaya.it/workout-plans.html	https://experiencelife.lifetime.life/article/bye-bye-baby-weight/	http://formaretirrenia.it/weight-loss-reddit.html	https://photoo.it/phentermine-t-nation.html	https://www.cancer.org/cancer/cancer-basics/signs-and-symptoms-of-cancer.html	https://en.wikipedia.org/wiki/Cachexia	https://dobbsferrylibrary.org/BXFjIpxa-weight/keto-diet-menu-free-for-beginners-LegQ	https://www.huffingtonpost.com.au/2017/08/23/these-are-the-best-foods-for-weight-loss_a_23157995/	https://books.google.com/books?id=WJu02C6ijO8C&pg=PA204&lpg=PA204&dq=how+weight+loss+affects+blood+pressure&source=bl&ots=R6beNii_w9&sig=ACfU3U1dI3NQnRyDrpiLHUBvdlAOYZMWag&hl=en&sa=X&ved=2ahUKEwjtqobGyP7vAhVhDjQIHU_4DIcQ6AEwanoFCIIBEAM	http://agb.newgrooveroma.it/weight-gain-story.html	http://tanl.robertogeraci.it/weight-loss-reddit.html	https://kidsinmotion.com.au/slim/purple-capsule-weight-loss-pill-wIy-white-beads/	http://destiny4dallas.blogspot.com/2012/10/weight-loss-is-not-linear.html	https://www.bmj.com/content/363/bmj.k4583	https://www.boredpanda.com/fat-cats-losing-weight-before-after/	https://www.healthifyme.com/blog/keto-diet-plan-weight-loss-foods-tips-recipes/	https://eurekabodycareandspa.com/how-to-get-rid-of-cellulite/	https://books.google.com/books?id=hLmMIsVewT4C&pg=PA5166&lpg=PA5166&dq=weight+loss+or+weight-loss+grammar&source=bl&ots=JH06Av5_f7&sig=ACfU3U3WuFo9X3oXLkPjh252o_avTZPbqg&hl=en&sa=X&ved=2ahUKEwiq3fPTyv7vAhXDLH0KHXhzDFQQ6AEwbHoECH4QAw	https://siliconvalleyhypnosiscenter.com/services/weight-loss-hypnosis/	https://www.prevention.com/fitness/a20492525/8-ways-to-keep-firm-skin-with-weight-loss/	https://crayonsandcravings.com/nutrisystem-weight-loss-journey-week-1/	https://www.thefitindian.com/blog/top-10-health-benefits-of-eating-tofu/	https://www.nhs.uk/conditions/obesity/treatment/	https://www.bodybuilding.com/content/the-complete-guide-to-losing-weight.html	http://bdd.architecton.it/workout-plans.html	https://www.verywellfit.com/medi-weightloss-program-4157710	https://thepalacelife.palaceresorts.com/weight-loss/weight-loss-rewards-chart	https://www.nhsinform.scot/healthy-living/food-and-nutrition/healthy-eating-and-weight-loss/how-to-lose-weight-safely	https://www.swedish.org/services/swedish-weight-loss-services	https://www.iamanewme.com/weight-loss-services/weight-loss-injections/		https://www.fittr.com/articles/cardio-vs-strength-training-what-s-better-for-fat-loss-456320	https://baileybariatrics.com/blog/facing-hair-loss-after-weight-loss-surgery	https://miavia.com/ketodiet/is-optavia-a-keto-diet_Keto	https://www.sparkpeople.com/resource/nutrition_articles.asp?id=2004	http://allworthyoflove.org/zinuwiw	https://mediadrumworld.com/2019/12/17/womans-weight-loss-helps-her-find-the-love-of-her-life/	https://theholymess.com/100-lb-weight-loss-how-did-you-do-it/	https://www.loseit.com/	https://www.sciencedirect.com/science/article/pii/S0422763815301321	https://www.hackensackmeridianhealth.org/HealthU/2020/12/04/signs-its-time-to-consider-weight-loss-surgery/	https://www.livehealthymd.com/new-patients/weight-loss-surgery-costs/	https://four.hebanfimamolge.tk/	https://books.google.com/books?id=Q08EEAAAQBAJ&pg=PA25&lpg=PA25&dq=how+do+weight+loss+companies+use+bias&source=bl&ots=6gkfdLLcgI&sig=ACfU3U2712ydQJFxJzH_7BKu7h2rcfIFqA&hl=en&sa=X&ved=2ahUKEwiH--axyP7vAhWZHXAKHX-7AyAQ6AEwZHoECHMQAw
98	https://www.firstforwomen.com/gallery/diet/prescription-pills-for-weight-loss-132975	https://www.health.com/condition/stress/4-ways-women-differ-from-men-when-it-comes-to-weight-loss	https://sassesurgical.com/medicare/	https://www.businessinsider.com/weight-loss-harder-than-ever-tips-2018-8	https://www.express.co.uk/life-style/diets/1274171/breakfast-ideas-burn-fat-weight-loss-lockdown	https://manofmany.com/lifestyle/fitness/7-minute-workout	https://www.mynetdiary.com/post-pregnancy-weight-loss-what-experts-say.html	https://www.eatright.org/health/weight-loss/tips-for-weight-loss/metabolism-myths-and-facts	https://www.triciashealthyweightloss.com/phentermine-for-weight-loss/	https://napavalleyregister.com/lifestyles/first-person-my-covid-19-year-diet-and-discoveries/article_41bd508a-6df6-5cc6-b7a4-ecc01845d781.html	https://www.cancertodaymag.org/Pages/Fall2014/Overweight-Obese-Cancer-Patients-Face-Worse-Side-Effects-Survival-Odds.aspx	https://fitonapp.com/lifestyle/a-beginners-guide-to-eating-more-fat-to-lose-fat/		https://books.google.com/books?id=t1ZAAQAAMAAJ&pg=PA354&lpg=PA354&dq=how+weight+loss+affects+blood+pressure&source=bl&ots=KSnY_1yKMK&sig=ACfU3U3W9mTmKj2CW2r8pW2FpqAb9yovYw&hl=en&sa=X&ved=2ahUKEwjtqobGyP7vAhVhDjQIHU_4DIcQ6AEwa3oFCIABEAM	http://uglq.regionelife.it/maoi-diet-sheet.html	http://cjen.lasangerardo.it/ephedrine-bluelight.html	http://www.reflectionsafricanjewelryllc.com/african-blog/african-waistbeads	http://www.mygba.org/why-is-weight-loss-not-linear-charts.html	https://online.csp.edu/the-science-of-weight-loss/	https://www.mercerislandvet.com/battle-bulge-tips-weight-loss-cats/	http://vrzg.parrocchiamorolo.it/2-week-diet-plan-free.html	https://www.pinterest.com/mindykay1183/lose-cellulite/	https://books.google.com/books?id=0joAAAAAYAAJ&pg=PA41&lpg=PA41&dq=weight+loss+or+weight-loss+grammar&source=bl&ots=LuDY_4MMYK&sig=ACfU3U0wkrfMquD7xiStZcn5ZYl9ep8AYg&hl=en&sa=X&ved=2ahUKEwiq3fPTyv7vAhXDLH0KHXhzDFQQ6AEwbXoECH0QAw	https://dobbsferrylibrary.org/i7jLCy-weight/best-weight-loss-hypnosis-audio-qzNPyFG	https://medlineplus.gov/ency/patientinstructions/000348.htm	https://spoonuniversity.com/lifestyle/my-weight-loss-journey-taught-me-that-you-are-what-you-eat	https://www.olivemagazine.com/recipes/healthy/healthy-vegan-recipes-under-350-calories/	https://abundanthealthvitality.com/fda-approved-weight-loss-medications-how-they-work/	https://calendarscripts.info/weight-loss-tools.html	https://ristorantelacontra.it/cutting-workout-plan.html	https://drlaraweightloss.com/weight-loss-clinics/st-pete/	https://www.sciencedaily.com/releases/2017/06/170609091246.htm	https://www.thedailyworld.com/marketplace/best-weight-loss-pills-2021-do-they-work-how-to-avoid-scams/	https://www.wdhospital.org/wdh/services-and-specialties/weight-management-weight-loss-surgery/weight-management	http://summersweightclinic.com/weight-loss/weight-loss-injections/		https://www.everydayhealth.com/weight/busting-the-muscle-weighs-more-than-fat-myth.aspx	https://www.scmp.com/lifestyle/health/article/1783399/bald-facts-about-diet-avoid-hair-loss-you-need-meat	http://tanl.robertogeraci.it/optavia-results-week-1.html	https://www.scarymommy.com/breastfeeding-doesnt-always-make-you-lose-weight/	https://gersoncompany.com/401-weight-loss-duromine		https://www.independent.co.uk/life-style/coronavirus-weight-loss-body-change-ahmad-ayyad-johns-hopkins-covid-19-ventilator-a9596461.html	https://www.openfit.com/best-workouts-for-weight-loss	https://www.sciencedirect.com/science/article/pii/S0422763815301369	https://www.rwjbh.org/treatment-care/weight-loss-and-bariatric-surgery/weight-loss-treatments/non-surgical-weight-loss/	https://www.tristatebariatrics.org/insurance-financial-eligibility/	https://books.google.com/books?id=8cHVAAAAMAAJ&pg=PA48&lpg=PA48&dq=weight+loss+canton+ga&source=bl&ots=ELwU0HA63A&sig=ACfU3U3bIRTtIm-2EXE5MvlI8L-iWQ7qkg&hl=en&sa=X&ved=2ahUKEwjP2-GTy_7vAhXC62EKHXMYAWEQ6AEwZHoECGsQAw	https://futurityfood.com/2020/03/10/why-we-fear-the-food-we-eat/
99	https://www.psychotherapycongressonline.com/10-best-weight-loss-products-that-actually-work-9/	https://www.ahealthiermichigan.org/2018/05/08/men-women-why-lose-weight-differently/	https://www.chifranciscan.org/health-care-services/weight-loss/your-journey/financing-and-insurance-options.html	https://www.popsugar.com/fitness/Why-So-Hard-Maintain-Weight-Loss-44846321	https://www.insider.com/high-protein-breakfast-ideas-fat-loss-muscle-gain-dietitian-approved-2021-1		https://www.thehealthy.com/weight-loss/how-this-mom-lost-80-pounds-after-each-pregnancy/	https://examine.com/nutrition/is-my-slow-metabolism-stalling-my-weight-loss/	https://www.weight-loss-center.net/diet-products-articles/phentermine-375-vs-adipex.html	https://books.google.com/books?id=nngdFJMW_qsC&pg=RA10-PA4&lpg=RA10-PA4&dq=where+weight+loss+shows+first&source=bl&ots=ltsKFNV_mO&sig=ACfU3U1aGwSwVHNttGlKTuBUTYcyCGqm0Q&hl=en&sa=X&ved=2ahUKEwjKx4Okyf7vAhVCIqwKHZ5BDFIQ6AEwbHoFCIUBEAM	https://www.cancer.org.au/iheard/do-all-cancer-patients-lose-a-lot-of-weight			http://www.campogrande.ms.gov.br/Nutrition-diet/vegan-candida-94x-diet/	http://cbl.regionelife.it/vraylar-and-prozac.html	https://books.google.com/books?id=vrNFT4cK32UC&pg=RA1-PA318&lpg=RA1-PA318&dq=weight+loss+pills+similar+to+phentermine&source=bl&ots=oIi7znbn44&sig=ACfU3U2whTtWqhVcy9txhK3dhHaiyR0I2w&hl=en&sa=X&ved=2ahUKEwj_v6Hgyv7vAhVWyYsBHc61B-kQ6AEwaXoECH8QAw			https://www.genesishealthclubs.com/blog/nutrition/weight-loss-and-the-80-nutrition20-exercise-rule.html	https://www.inquirer.com/health/expert-opinions/pet-medical-mystery-asthma-cats-20200424.html	https://www.health.com/weight-loss/keto-diet-side-effects	https://brightside.me/inspiration-health/a-simple-technique-to-get-rid-of-cellulite-in-just-one-month-364110/	https://books.google.com/books?id=72dTAAAAYAAJ&pg=PA191&lpg=PA191&dq=weight+loss+or+weight-loss+grammar&source=bl&ots=0kuFZIeICe&sig=ACfU3U28Pq8ag06izqNJAGjEKJrFq07mhQ&hl=en&sa=X&ved=2ahUKEwiq3fPTyv7vAhXDLH0KHXhzDFQQ6AEwbnoECH8QAw	https://innerpathwayhypnosis.com/weight-loss/	https://books.google.com/books?id=TdRLAQAAMAAJ&pg=PA61&lpg=PA61&dq=weight+loss+likelihood&source=bl&ots=n9Kj8Knt0i&sig=ACfU3U3vcTM07xwprHkECnsnO5xMjRvhpw&hl=en&sa=X&ved=2ahUKEwj8rvjDyv7vAhUrCTQIHZ_sAyUQ6AEwZHoECHYQAw	https://www.janeandjayne.com/blog/my-medical-weight-loss-journey-day-3		https://patient.info/healthy-living/obesity-overweight/orlistat-weight-loss-medicine	https://healthylivingpc.com/calorie-planning-with-myfitnesspal-com-weight-loss-tools/	http://ede.wondercamp.it/healthy-fit-body-tumblr.html	https://www.dupagemedicalgroup.com/weight-loss-clinic	https://www.mayoclinichealthsystem.org/hometown-health/speaking-of-health/20-reward-ideas-unrelated-to-food		https://www.avera.org/services/weight-management/non-surgical-weight-loss/	https://www.delightmedical.com/medical-weight-loss/lipotropic-injections		https://www.thesun.co.uk/fabulous/9177584/lose-weight-cardio-vs-weights/	https://www.hairlossdoctors.com/hair-loss-causes/after-weight-loss	http://cig.bgcustomdesign.it/diy-optavia-bars.html	https://www.ahealthysliceoflife.com/breastfeeding-hormones-and-postpartum-weight-loss/	https://zoompharmacy.co.nz/weight-loss/		https://www.runnersworld.com/runners-stories/g21946498/amazing-weight-loss-transformations/	https://nyulangone.org/locations/weight-management-program/medical-weight-loss/medically-supervised-diet-programs	https://www.alaskasleep.com/blog/common-questions-about-sleep-apnea-and-cpap-therapy		https://obesityreporter.com/medicaids-requirements/	http://yrsz.karategravina.it/castellaw-funeral-home.html	https://jamanetwork.com/journals/jama/fullarticle/1900510
100	https://www.redbookmag.com/body/health-fitness/a1779/diet-pills-yl/								http://elezionisubito.it/vyvanse-weight-loss-forum.html						https://elearning-liceopizipalmi.it/sertraline-week-6.html	https://books.google.com/books?id=J1RFDwAAQBAJ&pg=PA12&lpg=PA12&dq=weight+loss+pills+similar+to+phentermine&source=bl&ots=6tshnCrUaS&sig=ACfU3U1dxn2BObHnm6wrxs2KCALnISsLBw&hl=en&sa=X&ved=2ahUKEwj_v6Hgyv7vAhVWyYsBHc61B-kQ6AEwanoECH4QAw			https://www.jennycraig.com/			https://yurielkaim.com/how-to-lose-cellulite/		https://www.westsidebooks.com/book/9781801575935						http://beok.caffedimaya.it/workout-plans.html	https://www.gwlwc.com/									https://momlikeyoumeanit.com/how-to-lose-weight-while-breastfeeding/	http://serafinaorvieto.it/phentermine-supplements.html				https://www.dukehealth.org/blog/new-sleep-apnea-treatment-offers-cpap-alternative		https://www.absspecialists.com/bariatric-surgery/top-5-lists/ask-your-insurance-company.php	http://omax.parrocchiamorolo.it/augusta-dog-adoption.html	https://books.google.com/books?id=p1WaTN5qOSQC&pg=PA87&lpg=PA87&dq=how+do+weight+loss+companies+use+bias&source=bl&ots=3MOCSgjARL&sig=ACfU3U1VEpAX3aiFk3tZc_Pmfs6k58Fnsg&hl=en&sa=X&ved=2ahUKEwiH--axyP7vAhWZHXAKHX-7AyAQ6AEwZ3oECHEQAw
																https://femalehealthandbeauty.com/best-over-the-counter-diet-pills/								https://www.dollysbookstore.com/book/9781801689076
[truncated: 383 more columns]
