# Supplementary material for: Uncovering the Top Nonadvertising Weight Loss Websites on Google: A Data-Mining Approach
Source: JMIR Infodemiology. 2024 Dec 11;4:e51701. doi: 10.2196/51701 (PMC11669867; doi:10.2196/51701)
Supplement: Multimedia Appendix 4 [file infodemiology_v4i1e51701_app4.xlsx]

## Sheet: S4_google_weight_loss_URL_websi
Website	brightcloud_rep_score	zvelo_Category_1	zvelo_Category_2	zvelo_Category_3	IAB_TIER_1a	IAB_TIER_1b	IAB_TIER_1c	IAB_TIER_2a	IAB_TIER_2b	IAB_TIER_2c
healthline.com	96	Health â€“ Other			Health & Fitness
webmd.com	96	Health â€“ Other			Health & Fitness
verywellfit.com	88	Nutrition & Diet	Weight Loss		Health & Fitness			Nutrition	Weight Loss
mayoclinic.org	100	Health â€“ Other			Health & Fitness
womenshealthmag.com	88	Womenâ€™s Health	Magazines		Health & Fitness	News		Womenâ€™s Health
eatthis.com	92	Health/Lowfat Cooking	Nutrition & Diet	Magazines	Food & Drink	Health & Fitness	News	Nutrition	Health/Lowfat Cooking
medicalnewstoday.com	96	Health â€“ Other	News, Portal & Search â€“ Other		Health & Fitness	News
prevention.com	88	Health â€“ Other	Magazines		Health & Fitness	News
amazon.com	81	Online Shopping			Shopping
pinterest.com	81	Photo Sharing	Social Networking					Social Media
shape.com	96	Exercise	Nutrition & Diet	Magazines	Health & Fitness	News		Exercise	Nutrition
youtube.com	81	Streaming & Downloadable Video			Arts & Entertainment			Movies
eatingwell.com	96	Food & Drink â€“ Other	Nutrition & Diet	Magazines	Food & Drink	Health & Fitness	News	Nutrition
yelp.com	88	Search Engines	Product Reviews & Price Comparisons		News	Shopping		Web Search	Comparison
everydayhealth.com	81	Health â€“ Other	News, Portal & Search â€“ Other		Health & Fitness	News
livestrong.com	92	Nutrition & Diet	Weight Loss		Health & Fitness			Nutrition	Weight Loss
health.clevelandclinic.org	96	Health â€“ Other			Health & Fitness
today.com	92	Streaming & Downloadable Video	National News		Arts & Entertainment	News		Movies	National News
goodhousekeeping.com	92	Magazines			News
mediweightloss.com	92	Nutrition & Diet			Health & Fitness			Nutrition
menshealth.com	88	Magazines			News
health.usnews.com	96	Health â€“ Other	National News		Health & Fitness	News		National News
health.com	92	Health â€“ Other	News, Portal & Search â€“ Other		Health & Fitness	News
medicinenet.com	96	Health â€“ Other			Health & Fitness
verywellhealth.com	96	Reference Materials & Maps	Health â€“ Other		Education	Health & Fitness
health.harvard.edu	100	Educational Institutions	Health â€“ Other		Education	Health & Fitness
nlm.nih.gov	100	Biotechnology	Government Sponsored		Business	Law, Gov't & Politics		Biotech/Biomedical	U.S. Government Resources
self.com	88	Beauty	Health â€“ Other	Magazines	Style & Fashion	Health & Fitness	News	Beauty
nhs.uk	81	Health â€“ Other	Government Sponsored		Health & Fitness	Law, Gov't & Politics		U.S. Government Resources
quora.com	84	Community Forums	Reference Materials & Maps		Education
walmart.com	92	Online Shopping			Shopping
popsugar.com	92	Entertainment News & Celebrity Sites			Arts & Entertainment			Celebrity Fan/Gossip
timesofindia.indiatimes.com	92	International News			News			International News
hopkinsmedicine.org	96	Educational Institutions	Health â€“ Other		Education	Health & Fitness
singlecare.com	80	Health â€“ Other			Health & Fitness
boredpanda.com	88	Magazines			News
my.clevelandclinic.org	92	Health â€“ Other			Health & Fitness
simple-nourished-living.com	96	Personal Pages & Blogs	Food & Drink â€“ Other		Food & Drink
mensjournal.com	92	Men's Health	Magazines		Health & Fitness	News		Men's Health
rxlist.com	96	Pharmaceuticals			Health & Fitness
obesitycoverage.com	88	Personal Pages & Blogs	Weight Loss		Health & Fitness			Weight Loss
precisionnutrition.com	84	Nutrition & Diet			Health & Fitness			Nutrition
nbcnews.com	92	Streaming & Downloadable Video	International News		Arts & Entertainment	News		Movies	International News
asmbs.org	50	Cosmetic Surgery			Health & Fitness
cnet.com	96	News, Portal & Search â€“ Other	Technology â€“ Other		News	Technology & Computing
womansday.com	92	Magazines			News
niddk.nih.gov	100	Health â€“ Other	Government Sponsored		Health & Fitness	Law, Gov't & Politics		U.S. Government Resources
thehealthy.com	92	Personal Pages & Blogs	Health â€“ Other		Health & Fitness
insider.com	92	International News			News			International News
trifectanutrition.com	100	Nutrition & Diet	Weight Loss		Health & Fitness			Nutrition	Weight Loss
byrdie.com	92	Streaming & Downloadable Video	Beauty		Arts & Entertainment	Style & Fashion		Movies	Beauty
lindora.com	100	Nutrition & Diet			Health & Fitness			Nutrition
observer.com	96	Streaming & Downloadable Video	International News		Arts & Entertainment	News		Movies	International News
runnersworld.com	88	Running/Jogging			Sports			Running/Jogging
en.wikipedia.org	96	Reference Materials & Maps	Wikis		Education
groupon.com	92	Coupons			Shopping			Couponing
verywellmind.com	88	Reference Materials & Maps	Health â€“ Other		Education	Health & Fitness
xyngular.com	88	Supplements & Compounds	Advocacy Groups & Trade Associations		Health & Fitness	Law, Gov't & Politics
medlineplus.gov	100	Reference Materials & Maps	Health â€“ Other	U.S. Government Resources	Education	Health & Fitness	Law, Gov't & Politics	U.S. Government Resources
cancer.org	100	Cancer	Philanthropic Organizations		Health & Fitness	Law, Gov't & Politics		Cancer
cancer.net	96	Cancer			Health & Fitness			Cancer
facebook.com	81	Social Networking						Social Media
greatist.com	96	Community Forums	Exercise		Health & Fitness			Exercise
muscleandfitness.com	92	Exercise	Magazines	Bodybuilding	Health & Fitness	News	Sports	Exercise	Bodybuilding
developgoodhabits.com	64	Personal Pages & Blogs	Literature & Books	Nutrition & Diet	Education	Health & Fitness		Books & Literature	Nutrition
blog.myfitnesspal.com	81	Personal Pages & Blogs	Exercise		Health & Fitness			Exercise
obesitymedicine.org	100	Health â€“ Other	Advocacy Groups & Trade Associations		Health & Fitness	Law, Gov't & Politics
apps.apple.com	81	Mac OS	Mobile Phones	Portable	Technology & Computing			Mac OS	Portable
goodrx.com	96	Pharmaceuticals			Health & Fitness
core-trainingpt.com	96	Exercise	Parks, Rec Facilities & Gyms		Health & Fitness	Society		Exercise
phentermineclinics.net	84	Weight Loss			Health & Fitness			Weight Loss
sparkpeople.com	96	Exercise	Nutrition & Diet	Weight Loss	Health & Fitness			Exercise	Nutrition	Weight Loss
hsph.harvard.edu	96	Educational Institutions			Education
cdc.gov	100	U.S. Government Resources			Law, Gov't & Politics			U.S. Government Resources
parents.com	96	Family & Parenting â€“ Other	Magazines		Family & Parenting	News
manvfat.com	96	Nutrition & Diet	Weight Loss		Health & Fitness			Nutrition	Weight Loss
pwlc.com	96	Nutrition & Diet			Health & Fitness			Nutrition
atlantaendocrine.com	79	Health â€“ Other			Health & Fitness
people.com	92	Entertainment News & Celebrity Sites	Streaming & Downloadable Video	Magazines	Arts & Entertainment	News		Celebrity Fan/Gossip	Movies
orbera.com	96	Health â€“ Other			Health & Fitness
highkey.com	96	Desserts & Baking	Health/Lowfat Cooking	Online Shopping	Food & Drink	Shopping		Desserts & Baking	Health/LowFat Cooking
calculators.org	100	Banking	Credit/Debt & Loans		Personal Finance			Credit/Debt & Loans
bariatric-surgery-source.com	100	Weight Loss			Health & Fitness			Weight Loss
thinwithin.com	96	Exercise	Weight Loss		Health & Fitness			Exercise	Weight Loss
bbb.org	81	Search Engines	Auctions & Marketplaces		News	Shopping		Web Search
allure.com	92	Beauty	Magazines		Style & Fashion	News		Beauty
newsnetwork.mayoclinic.org	100	Health â€“ Other			Health & Fitness
dietdoctor.com	92	Personal Pages & Blogs	Nutrition & Diet	Weight Loss	Health & Fitness			Nutrition	Weight Loss
heart.org	96	Heart Disease	Advocacy Groups & Trade Associations		Health & Fitness	Law, Gov't & Politics		Heart Disease
play.google.com	96	Online Shopping	Technology â€“ Other		Shopping	Technology & Computing
ahajournals.org	100	News, Portal & Search â€“ Other			News
muscleandstrength.com	92	Supplements & Compounds	Bodybuilding		Health & Fitness	Sports		Bodybuilding
bestlifeonline.com	96	Magazines			News
ndtv.com	88	Streaming & Downloadable Video	International News		Arts & Entertainment	News		Movies	International News
fitandwell.com	92	Exercise	Weight Loss		Health & Fitness			Exercise	Weight Loss
nhlbi.nih.gov	100	Health â€“ Other	Government Sponsored		Health & Fitness	Law, Gov't & Politics		U.S. Government Resources
businessinsider.com	81	Financial News			Personal Finance			Financial News
fatcalc.com	69	Nutrition & Diet	Weight Loss		Health & Fitness			Nutrition	Weight Loss
vcahospitals.com	88	Veterinary Medicine			Pets			Veterinary Medicine
myalli.com	88	Nutrition & Diet	Weight Loss		Health & Fitness			Nutrition	Weight Loss
globenewswire.com	96	News, Portal & Search â€“ Other			News
isagenix.com	96	Supplements & Compounds			Health & Fitness
mwlc.com	80	Weight Loss			Health & Fitness			Weight Loss
weightandthings.com	96	Video & Computer Games			Hobbies & Interests			Video & Computer Games
utoronto.ca	96	Educational Institutions			Education
npr.org	100	Streaming & Downloadable Audio	International News		Arts & Entertainment	News		Music	International News
womenshealth.com.au	92	Women's Health			Health & Fitness			Women's Health
whattoexpect.com	96	Babies and Toddlers	Pregnancy		Family & Parenting			Babies & Toddlers	Pregnancy
spendwithpennies.com	92	Coupons			Shopping			Couponing
active.com	80	Sports â€“ Other			Sports
atkins.com	84	Nutrition & Diet			Health & Fitness			Nutrition
spectrum.diabetesjournals.org	96	Diabetes			Health & Fitness			Diabetes
mindbodygreen.com	81	Magazines			News
glamour.com	88	Magazines			News
hackensackmeridianhealth.org	92	Health â€“ Other			Health & Fitness
lovelifebefit.com	92	Personal Pages & Blogs	Exercise	Weight Loss	Health & Fitness			Exercise	Weight Loss
brainly.com	88	Educational Materials & Studies			Education
spaindex.com	96	Search Engines	Spas		News	Travel		Web Search	Spas
cspinet.org	96	Health/Lowfat Cooking	Advocacy Groups & Trade Associations		Food & Drink	Law, Gov't & Politics		Health/LowFat Cooking
yogarove.com	69	Exercise			Health & Fitness			Exercise
lifespanfitness.com	88	Exercise	Online Shopping		Health & Fitness	Shopping		Exercise
huffpost.com	88	Streaming & Downloadable Video	National News		Arts & Entertainment	News		Movies	National News
workingagainstgravity.com	79	Exercise	Nutrition & Diet		Health & Fitness			Exercise	Nutrition
modernhoney.com	92	Personal Pages & Blogs	Desserts & Baking		Food & Drink			Desserts & Baking
orlandohealth.com	96	Health â€“ Other			Health & Fitness
stateserv.com	96	Business Software	Technology â€“ Other		Business	Technology & Computing		Business Software
healthifyme.com	84	Exercise			Health & Fitness			Exercise
cosmopolitan.com	92	R-Rated	Magazines		News
dietdynamo.org	88	Personal Pages & Blogs	Nutrition & Diet		Weight Loss			Nutrition	Weight Loss
billingsgazette.com	92	News, Portal & Search â€“ Other			News
honorhealth.com	92	Health â€“ Other			Health & Fitness
dictionary.cambridge.org	100	Reference Materials & Maps			Education
womansworld.com	84	Magazines			News
calculator.net	88	Online Financial Tools & Quotes			Personal Finance
saxenda.com	92	Weight Loss			Health & Fitness			Weight Loss
soveryblessed.com	96	Personal Pages & Blogs	Food & Drink â€“ Other	Weight Loss	Food & Drink	Health & Fitness		Weight Loss
bmioftexas.com	96	Health â€“ Other			Health & Fitness
strongeru.com	96	Personal Pages & Blogs	Nutrition & Diet	Weight Loss	Health & Fitness			Nutrition	Weight Loss
quickweightloss.net	96	Nutrition & Diet			Health & Fitness			Nutrition
dietdoc.com	92	Nutrition & Diet			Health & Fitness			Nutrition
cbsnews.com	92	Streaming & Downloadable Video	National News		Arts & Entertainment	News		Movies	National News
traveltips.usatoday.com	81	National News	Travel â€“ Other		News	Travel		National News
consumeraffairs.com	92	Credit/Debt & Loans	Insurance	Health â€“ Other	Personal Finance	Health & Fitness		Credit/Debt & Loans	Insurance
oprah.com	81	Streaming & Downloadable Video	Television		Arts & Entertainment			Movies	Television
hungryhealthyhappy.com	92	Personal Pages & Blogs	Health/Lowfat Cooking		Food & Drink			Health/LowFat Cooking
medium.com	81	Magazines			News
doctorsthatdo.osteopathic.org	96	Health â€“ Other			Health & Fitness
shawacademy.com	88	Distance Learning			Education			Distance Learning
blog.mapmyrun.com	88	Running/Jogging	Shareware/Freeware		Sports	Technology & Computing		Running/Jogging	Shareware/Freeware
discovermagazine.com	96	Magazines	Science â€“ Other		News	Science
thebump.com	92	Pregnancy			Family & Parenting			Pregnancy
canyonranch.com	92	By US Locale			Travel			By US Locale
centerforweightlosssurgery.com	88	Weight Loss			Health & Fitness			Weight Loss
best-hashtags.com	84	Search Engines			News			Web Search
cancercare.org	100	Cancer	Advocacy Groups & Trade Associations		Health & Fitness	Law, Gov't & Politics		Cancer
vox.com	88	Streaming & Downloadable Video	National News		Arts & Entertainment	News		Movies	National News
walgreens.com	96	Online Shopping			Shopping
collinsdictionary.com	96	Reference Materials & Maps			Education
modelmydiet.com	84	Nutrition & Diet	Weight Loss		Health & Fitness			Nutrition	Weight Loss
bodycarehealthclub.com.au	92	Exercise			Health & Fitness			Exercise
dietbusinesswatch.com	92	Nutrition & Diet			Weight Loss			Nutrition	Weight Loss
who.int	81	Health â€“ Other	Advocacy Groups & Trade Associations		Health & Fitness	Law, Gov't & Politics
nch.org	100	Health â€“ Other			Health & Fitness
afronutritionfitness.com	84	Personal Pages & Blogs	Exercise	Nutrition & Diet	Health & Fitness			Exercise	Nutrition
rightasrain.uwmedicine.org	92	Personal Pages & Blogs
health.ucdavis.edu	100	Educational Materials & Studies			Education
goodto.com	88	Food & Drink â€“ Other			Food & Drink
thesprucepets.com	88	Personal Pages & Blogs			Pets â€“ Other
icdlist.com	88	Search Engines	Technology â€“ Other		News	Technology & Computing		Web Search
helpguide.org	100	Reference Materials & Maps	Health â€“ Other		Education	Health & Fitness
asweetpeachef.com	50	Food & Drink â€“ Other			Food & Drink
medscape.com	96	Health â€“ Other	National News		Health & Fitness	News		National News
patriciaandcarolyn.com	92	Personal Pages & Blogs	Nutrition & Diet	Weight Loss	Health & Fitness			Nutrition	Weight Loss
aaptiv.com	80	Exercise	Parks, Rec Facilities & Gyms		Health & Fitness	Society		Exercise
resmed.com	96	Health â€“ Other			Health & Fitness
vertex42.com	88	File Repositories			Technology & Computing			Shareware/Freeware
thecamptc.com	92	Sports â€“ Other			Sports
insure.com	92	Insurance			Personal Finance			Insurance
thecottagemarket.com	96	Personal Pages & Blogs
delightfulmomfood.com	92	Personal Pages & Blogs	Food & Drink â€“ Other		Food & Drink
redmountainweightloss.com	100	Health â€“ Other			Health & Fitness
loseit.com	96	Weight Loss			Health & Fitness			Weight Loss
absolutelythin.com	92	Nutrition & Diet			Health & Fitness			Nutrition
blog-socal.goldsgym.com	100	Parks, Rec Facilities & Gyms			Society
tasteofhome.com	96	Food & Drink â€“ Other	Magazines		Food & Drink	News
cnn.com	81	Streaming & Downloadable Video	International News		Arts & Entertainment	News		Movies	International News
glassdoor.com	88	Job Search			Careers			Job Search
fitfatherproject.com	100	Personal Pages & Blogs	Nutrition & Diet	Weight Loss	Health & Fitness			Nutrition	Weight Loss
chewy.com	88	Pets â€“ Other	Online Shopping		Pets	Shopping
besthealthmag.ca	92	Health â€“ Other	Magazines		Health & Fitness	News
mountainent.com	96	Deafness	Health â€“ Other		Health & Fitness			Deafness
holmesplace.com	92	Parks, Rec Facilities & Gyms			Society
obesityreporter.com	88	Health â€“ Other			Health & Fitness
icd10data.com	88	Reference Materials & Maps	Health â€“ Other		Education	Health & Fitness
dudemom.com	96	Personal Pages & Blogs
yummymummykitchen.com	92	Personal Pages & Blogs	Vegetarian		Food & Drink
kidshealth.org	81	Children's Health			Health & Fitness
traveltowellness.com	92	Personal Pages & Blogs	Magazines	Travel â€“ Other	News	Travel
wardrobeoxygen.com	96	Personal Pages & Blogs	Fashion â€“ Other		Style & Fashion			Fashion
delightmedical.com	84	Alternative Medicine	Weight Loss		Health & Fitness			Alternative Medicine	Weight Loss
researchgate.net	88	Educational Materials & Studies			Education
verywellfamily.com	92	Family & Parenting â€“ Other			Family & Parenting
reddit.com	81	Community Forums
healio.com	84	Health â€“ Other			Health & Fitness
forbes.com	96	Financial News	Magazines		Personal Finance	News		Financial News
mmclinic.com	92	Health â€“ Other	Health & Fitness
sleepdr.com	96	Health â€“ Other			Health & Fitness
theconversation.com	92	International News			News			International News
diettogo.com	50	Nutrition & Diet	Weight Loss		Health & Fitness			Nutrition	Weight Loss
cvs.com	84	Pharmaceuticals	Online Shopping		Health & Fitness	Shopping
theatlantic.com	96	Magazines			News
myafricanwaistbeads.com	88	Kids â€“ Other
allthetests.com	96	Contests & Surveys			Shopping			Contests & Freebies
dogfoodadvisor.com	92	Dogs			Pets			Dogs
emetabolic.com	100	Supplements & Compounds			Health & Fitness
goodnature.com	92	Food & Drink â€“ Other			Food & Drink
abcnews.go.com	96	Streaming & Downloadable Video	International News		Arts & Entertainment	News		Movies	International News
blog.mylola.com	88	Personal Pages & Blogs	Women's Health		Health & Fitness			Women's Health
harperbmi.org	96	Weight Loss			Health & Fitness			Weight Loss
sciencedaily.com	81	News, Portal & Search â€“ Other			News
usatoday.com	81	Streaming & Downloadable Video	National News		Arts & Entertainment	News		Movies	National News
figureweightloss.com	96	Nutrition & Diet	Weight Loss		Health & Fitness			Nutrition	Weight Loss
doyou.com	96	Exercise	Holistic Healing	Nutrition & Diet	Health & Fitness			Exercise	Holistic Healing	Nutrition
lacostadentaltx.com	84	Dental Care			Health & Fitness			Dental Care
emedicinehealth.com	96	Health â€“ Other			Health & Fitness
sciencedirect.com	92	Educational Materials & Studies	Science â€“ Other		Education	Science
templates.office.com	81	Technology â€“ Other			Technology & Computing
additudemag.com	96	A.D.D.	Magazines		Health & Fitness	News		A.D.D.
anytimefitness.com	96	Parks, Rec Facilities & Gyms			Society
perfectketo.com	84	Personal Pages & Blogs	Nutrition & Diet	Supplements & Compounds	Health & Fitness			Nutrition
bistromd.com	96	Nutrition & Diet	Weight Loss		Health & Fitness			Nutrition	Weight Loss
sleepfoundation.org	96	Sleep Disorders	Advocacy Groups & Trade Associations		Health & Fitness	Law, Gov't & Politics		Sleep Disorders
etsy.com	96	Online Shopping			Shopping
divascancook.com	92	Personal Pages & Blogs	Cuisine-Specific		Food & Drink			Cuisine-Specific
secondnature.io	80	Exercise	Nutrition & Diet		Health & Fitness			Exercise	Nutrition
oliakcenter.com	96	Personal Pages & Blogs	Weight Loss		Health & Fitness			Weight Loss
petmd.com	88	Veterinary Medicine			Pets			Veterinary Medicine
diabetes.org	100	Diabetes	Advocacy Groups & Trade Associations		Health & Fitness	Law, Gov't & Politics		Diabetes
delish.com	88	Streaming & Downloadable Video	Food & Drink â€“ Other	Magazines	Arts & Entertainment	Food & Drink	News	Movies
lifehack.org	92	Personal Pages & Blogs
valleymedicalweightloss.com	96	Nutrition & Diet			Health & Fitness			Nutrition
sveltemd.com	88	Nutrition & Diet	Weight Loss		Health & Fitness			Nutrition	Weight Loss
obesityaction.org	96	Health â€“ Other			Health & Fitness
contrave.com	80	Pharmaceuticals			Health & Fitness
washingtonpost.com	96	Streaming & Downloadable Video	National News		Arts & Entertainment	News		Movies	National News
healthgrades.com	88	Health â€“ Other	Search Engines		Health & Fitness	News		Web Search
marieclaire.com	88	Magazines			News
thumbtack.com	88	Search Engines			News			Web Search
healthierweight.co.uk	96	Literature & Books	Health â€“ Other		Education	Health & Fitness		Books & Literature
burnfatorlando.com	88	Nutrition & Diet	Weight Loss		Health & Fitness			Nutrition	Weight Loss
solutionsweightloss.net	92	Health â€“ Other			Health & Fitness
petco.com	96	Streaming & Downloadable Video	Pets â€“ Other	Online Shopping	Arts & Entertainment	Pets	Shopping	Movies
sch-culvercity.com	96	Retirement Homes & Assisted Living	Health â€“ Other		Business	Health & Fitness		Senior Living
aimin.com.sg	96	Health â€“ Other			Health & Fitness
abbylangernutrition.com	92	Personal Pages & Blogs	Food & Drink â€“ Other	Nutrition & Diet	Food & Drink	Health & Fitness		Nutrition
pritikin.com	96	Nutrition & Diet	Weight Loss	By US Locale	Health & Fitness	Travel		Nutrition	Weight Loss	By US Locale
skinnytaste.com	92	Personal Pages & Blogs	Health/Lowfat Cooking		Food & Drink			Health/LowFat Cooking
sciencealert.com	92	News, Portal & Search â€“ Other	Science â€“ Other		News	Science
fitday.com	88	Nutrition & Diet	Weight Loss	Online Information Management	Health & Fitness	Technology & Computing		Nutrition	Weight Loss
structurehouse.com	84	Health â€“ Other			Health & Fitness
mamamia.com.au	96	Magazines			News
zanesvillemedical.com	50	Alternative Medicine	Physical Therapy		Health & Fitness			Alternative Medicine	Physical Therapy
factcheck.afp.com	96	Streaming & Downloadable Video	International News		Arts & Entertainment	News		Movies	International News
bridgemillfamilyhealthcare.com	88	Alternative Medicine	Physical Therapy		Health & Fitness			Alternative Medicine	Physical Therapy
goop.com	84	Clothing	Online Shopping		Style & Fashion	Shopping		Clothing
bhg.com	96	Magazines			News
iamherbalifenutrition.com	79	Nutrition & Diet	Weight Loss		Health & Fitness			Nutrition	Weight Loss
dailytelegraph.com.au	92	Streaming & Downloadable Video	International News		Arts & Entertainment	News		Movies	International News
weightandwellness.com	92	Nutrition & Diet	Supplements & Compounds		Health & Fitness			Nutrition
wsj.com	88	Financial News	Stocks	International News	Personal Finance	News		International News	Financial News	Stocks
english.stackexchange.com	92	Community Forums	English as a 2nd Language		Education			English as a 2nd Language
cleaneatingkitchen.com	96	Personal Pages & Blogs	Food & Drink â€“ Other		Food & Drink
ohiohealth.com	96	Health â€“ Other			Health & Fitness
urbancompany.com	79	Business â€“ Other			Business
healthprofs.com	92	Health â€“ Other	Search Engines		Health & Fitness	News		Web Search
blog.hubspot.com	96	Marketing Services	Personal Pages & Blogs	Technology â€“ Other	Business	Technology & Computing		Marketing
us.exantediet.com	92	Nutrition & Diet			Health & Fitness			Nutrition
nine.com.au	81	Streaming & Downloadable Video	News, Portal & Search â€“ Other		Arts & Entertainment	News		Movies
saylordotorg.github.io	96	Technology â€“ Other			Technology & Computing
protexinvet.com	92	Pets â€“ Other			Pets
moderndaymanifestations.com	79	Personal Pages & Blogs	Health â€“ Other	Product Reviews & Price Comparisons	Health & Fitness	Shopping		Comparison
healthshots.com	84	Personal Pages & Blogs	Beauty	Health â€“ Other	Style & Fashion	Health & Fitness		Beauty
failedbackinstitute.com	69	Alternative Medicine	Chronic Pain		Health & Fitness			Alternative Medicine	Chronic Pain
georgiamtc.com	92	Alternative Medicine	Chronic Pain		Health & Fitness			Alternative Medicine	Chronic Pain
notsalmon.com	96	Reference Materials & Maps	Magazines		Education	News
alabamawls.com	96	Health â€“ Other			Health & Fitness
arrowptr.com	84	Personal Pages & Blogs	Orthopedics	Physical Therapy	Health & Fitness			Orthopedics	Physical Therapy
southshorehealth.org	96	Health â€“ Other			Health & Fitness
medicalweightlosscentersofamerica.com	96	Pharmaceuticals	Weight Loss	Online Shopping	Health & Fitness	Shopping		Weight Loss
kellymom.com	96	Pregnancy			Family & Parenting			Pregnancy
wvfitnessgyms.com	84	Exercise	Parks, Rec Facilities & Gyms		Health & Fitness	Society		Exercise
gourmetdoneskinny.com	80	Personal Pages & Blogs	Food & Drink â€“ Other		Food & Drink
virtahealth.com	84	Health â€“ Other			Health & Fitness
abc7news.com	84	Local News			News			Local News
psychiatrictimes.com	92	Psychology/Psychiatry			Health & Fitness			Psychology/Psychiatry
genesishealthclubs.com	96	Exercise	Parks, Rec Facilities & Gyms		Health & Fitness	Society		Exercise
kvoa.com	96	Local News	Weather		News	Science		Local News	Weather
uspharmacist.com	92	Pharmaceuticals	Magazines		Health & Fitness	News
mealplanningmommies.com	96	Personal Pages & Blogs	Health/Lowfat Cooking	Food & Drink â€“ Other	Food & Drink			Health/LowFat Cooking
houstonsleevesurgeon.com	88	Weight Loss			Health & Fitness			Weight Loss
royalcanin.com	96	Pets â€“ Other			Pets
leanbeanofficial.com	80	Supplements & Compounds	Weight Loss		Health & Fitness			Weight Loss
kingstownecatclinic.com	80	Hobbies & Interests â€“ Other			Hobbies & Interests
channelpages.com	88	Marketing Services			Business			Marketing
comments.medicinenet.com	96	Health â€“ Other			Health & Fitness
newafricasoftware.com	74	Search Engines			News			Web Search
blog.nasm.org	96	Advocacy Groups & Trade Associations			Law, Gov't & Politics
yalemedicine.org	100	Health â€“ Other			Health & Fitness
mealprepify.com	88	Food & Drink â€“ Other			Food & Drink
primehealthdenver.com	88	Health â€“ Other			Health & Fitness
gmband.com	88	Health â€“ Other			Health & Fitness
prorehabchiro.com	80	Alternative Medicine	Physical Therapy		Health & Fitness			Alternative Medicine	Physical Therapy
ascopost.com	96	International News			News			International News
idealshape.com	96	Nutrition & Diet	Weight Loss	Online Shopping	Health & Fitness	Shopping		Nutrition	Weight Loss
ebay.com	88	Auctions & Marketplaces			Shopping
bodymindquotient.com	84	Personal Pages & Blogs
eatyourselfskinny.com	88	Food & Drink â€“ Other			Food & Drink
wholekitchensink.com	88	Personal Pages & Blogs	Food & Drink â€“ Other		Food & Drink
corporatefinanceinstitute.com	88	Distance Learning	Finance â€“ Other		Education	Personal Finance		Distance Learning
rivergatemedical.com	80	Weight Loss			Health & Fitness			Weight Loss
ruled.me	88	Health/Lowfat Cooking	Weight Loss		Food & Drink	Health & Fitness		Weight Loss	Health/LowFat Cooking
clinicalcorrelations.org	96	Personal Pages & Blogs	Health â€“ Other		Health & Fitness
mercy.com	92	Health â€“ Other	Catholicism		Health & Fitness	Religion		Catholicism
dukehealth.org	96	Health â€“ Other			Health & Fitness
mypainsolution.com	92	Health â€“ Other			Health & Fitness
unitefitnessretreat.com	92	Personal Pages & Blogs	Exercise	Nutrition & Diet	Health & Fitness			Exercise	Nutrition
ocwellnessphysicians.com	88	Health â€“ Other			Health & Fitness
avocadu.com	88	Health/Lowfat Cooking			Food & Drink			Health/LowFat Cooking
healthywage.com	96	Weight Loss	Contests & Surveys		Health & Fitness	Shopping		Weight Loss	Contests & Freebies
llli.org	100	Advocacy Groups & Trade Associations			Law, Gov't & Politics
dwlz.com	96	Personal Pages & Blogs	Weight Loss		Health & Fitness			Weight Loss
drugabuse.com	96	Self-help & Addiction			Health & Fitness			Substance Abuse
wtop.com	88	National News			News			National News
thelemonbowl.com	50	Personal Pages & Blogs	Cuisine-Specific		Food & Drink			Cuisine-Specific
surgery.ucla.edu	100	Educational Institutions			Education
blackdoctor.org	100	Health â€“ Other	Magazines		Health & Fitness	News
food.ndtv.com	88	Streaming & Downloadable Video	International News		Arts & Entertainment	News		Movies	International News
healthengine.com.au	96	Health â€“ Other	Search Engines		Health & Fitness	News		Web Search
consumer.ftc.gov	100	U.S. Government Resources			Law, Gov't & Politics			U.S. Government Resources
cancerrd.com	88	Nutrition & Diet	Weight Loss		Health & Fitness			Nutrition	Weight Loss
medifast.knoji.com	96	Product Reviews & Price Comparisons			Shopping			Comparison
fhfairfax.com	88	Health â€“ Other			Health & Fitness
homebodyzfitness.com	84	Exercise	Online Shopping	Bodybuilding	Health & Fitness	Shopping	Sports	Exercise	Bodybuilding
business-standard.com	96	International News			News			International News
health.ucsd.edu	100	Educational Materials & Studies	Health â€“ Other		Education	Health & Fitness
thediabetescouncil.com	88	Diabetes			Health & Fitness			Diabetes
pennmedicine.org	88	Health â€“ Other			Health & Fitness
stelizabethphysicians.com	96	Health â€“ Other			Health & Fitness
dicktalens.com	92	Personal Pages & Blogs	Nutrition & Diet		Health & Fitness			Nutrition
drkristenbentson.com	84	Health â€“ Other			Health & Fitness
shop4fun.online	84	Lingerie, Suggestive & Pinup	Online Shopping		Shopping
multicare.org	96	Health â€“ Other	Philanthropic Organizations		Health & Fitness	Law, Gov't & Politics
bodies2envy.com	79	Food & Drink â€“ Other			Food & Drink
profileplan.com	96	Personal Pages & Blogs	Weight Loss	Online Shopping	Health & Fitness	Shopping		Weight Loss
womenshealth.gov	100	Women's Health	Government Sponsored		Health & Fitness	Law, Gov't & Politics		Women's Health	U.S. Government Resources
indeed.com	81	Job Search			Careers			Job Search
summitortho.com	96	Orthopedics			Health & Fitness			Orthopedics
economictimes.indiatimes.com	88	Streaming & Downloadable Video	Financial News	International News	Arts & Entertainment	Personal Finance	News	Movies	International News	Financial News
mominformed.com	79	Babies and Toddlers			Family & Parenting			Babies & Toddlers
uk.bestreviews.guide	100	Product Reviews & Price Comparisons			Shopping			Comparison
therecoveryvillage.com	92	Self-help & Addiction			Health & Fitness			Substance Abuse
hindawi.com	92	Educational Materials & Studies			Education
gershonpain.com	80	Health â€“ Other			Health & Fitness
shop.hydroxycut.com	88	Supplements & Compounds	Weight Loss		Health & Fitness			Weight Loss
askinglot.com	88	Reference Materials & Maps			Education
lovelyskin.com	88	Beauty	Online Shopping		Style & Fashion	Shopping		Beauty
healthywomen.org	100	Women's Health			Health & Fitness			Women's Health
patientcareonline.com	92	Health â€“ Other			Health & Fitness
applythelawofattraction.com	92	Personal Pages & Blogs	Literature & Books		Education			Books & Literature
houstonweightloss.com	88	Nutrition & Diet	Weight Loss		Health & Fitness			Nutrition	Weight Loss
sharonpalmer.com	96	Personal Pages & Blogs	Vegan	Nutrition & Diet	Food & Drink	Health & Fitness		Nutrition	Vegan
nutritionstudies.org	96	Health/Lowfat Cooking	Nutrition & Diet		Food & Drink	Health & Fitness		Nutrition	Health/LowFat Cooking
weightwise.com	100	Health â€“ Other			Health & Fitness
thecelebsinfo.com	84	Personal Pages & Blogs	Entertainment News & Celebrity Sites		Arts & Entertainment			Celebrity Fan/Gossip
brightlineeating.com	96	Literature & Books	Weight Loss		Education	Health & Fitness		Books & Literature	Weight Loss
makeyourbodywork.com	92	Exercise			Health & Fitness			Exercise
harpersbazaar.com	81	Magazines			News
skyterrawellness.com	92	Exercise	Parks, Rec Facilities & Gyms		Health & Fitness	Society		Exercise
web.noom.com	84	Nutrition & Diet			Health & Fitness			Nutrition
prepareforperformance.com	69	Exercise	Nutrition & Diet		Health & Fitness			Exercise	Nutrition
qwlc.com	96	Weight Loss			Health & Fitness			Weight Loss
yogajournal.com	92	Exercise			Health & Fitness			Exercise
grammarcops.wordpress.com	96	Personal Pages & Blogs
michaelmoodyfitness.com	96	Nutrition & Diet	Weight Loss		Health & Fitness			Nutrition	Weight Loss
tomic.com	88	Business â€“ Other			Business
tagsfinder.com	64	Search Engines			News			Web Search
millennial-grind.com	84	Personal Pages & Blogs	Nutrition & Diet	Online Shopping	Health & Fitness	Shopping		Nutrition
nyulangone.org	96	Health â€“ Other			Health & Fitness
littlestepsbighappy.com	69	Personal Pages & Blogs	Exercise	Nutrition & Diet	Health & Fitness			Exercise	Nutrition
lazymanandmoney.com	92	Personal Pages & Blogs	Product Reviews & Price Comparisons		Shopping			Comparison
foodmatters.com	100	Health â€“ Other			Health & Fitness
tuebingen.mpg.de	100	Educational Materials & Studies			Education
x-diet.us	88	Nutrition & Diet	Weight Loss		Health & Fitness			Nutrition	Weight Loss
spineuniverse.com	92	Chronic Pain			Health & Fitness			Chronic Pain
navacenter.com	96	Alternative Medicine	Weight Loss		Health & Fitness			Alternative Medicine	Weight Loss
holmesplace.gr	92	Exercise	Parks, Rec Facilities & Gyms		Health & Fitness	Society		Exercise
advancedspineandpain.com	84	Health â€“ Other			Health & Fitness
visitcalifornia.com	96	By US Locale			Travel			By US Locale
adaptivestrength.com.au	88	Exercise	Parks, Rec Facilities & Gyms		Health & Fitness	Society		Exercise
maximuscle.com	88	Health â€“ Other	Online Shopping		Health & Fitness	Shopping
thewhoot.com	92	Personal Pages & Blogs	Food & Drink â€“ Other	Arts & Crafts	Food & Drink	Hobbies & Interests		Arts & Crafts
spectrumnutrition.ie	84	Personal Pages & Blogs	Nutrition & Diet		Health & Fitness		Nutrition
mountelizabeth.com.sg	96	Health â€“ Other			Health & Fitness
healthcare.utah.edu	100	Educational Materials & Studies	Health â€“ Other		Education	Health & Fitness
ozempic.com	88	Diabetes			Health & Fitness			Diabetes
steffanycolleran.com	88	Personal Pages & Blogs	Beauty	Magazines	Style & Fashion	News		Beauty
committedtomyself.com	88	Personal Pages & Blogs	Psychology/Psychiatry		Health & Fitness			Psychology/Psychiatry
endosystems.us	100	Health â€“ Other	Pay To Surf		Health & Fitness
healthblog.uofmhealth.org	88	Educational Institutions	Health â€“ Other		Education	Health & Fitness
iceshaker.com	88	Food & Drink â€“ Other	Online Shopping		Food & Drink	Shopping
kutv.com	80	Streaming & Downloadable Video	Local News		Arts & Entertainment	News		Movies	Local News
mdanderson.org	100	Health â€“ Other	Philanthropic Organizations		Health & Fitness	Law, Gov't & Politics
theeditorsblog.net	96	Personal Pages & Blogs	Educational Materials & Studies	Literature & Books	Education			Books & Literature
unboundmedicine.com	96	Technology â€“ Other			Technology & Computing
musclebuildingfoodshq.com	88	Exercise	Nutrition & Diet		Health & Fitness			Exercise	Nutrition
performanceproject.co.uk	88	Personal Pages & Blogs	Exercise	Parks, Rec Facilities & Gyms	Health & Fitness	Society		Exercise
taste.com.au	96	Food & Drink â€“ Other			Food & Drink
takecareof.com	80	Supplements & Compounds			Health & Fitness
contextures.com	92	Reference Materials & Maps	Technology â€“ Other		Education	Technology & Computing
studyandanswers.com	50	Educational Materials & Studies	Reference Materials & Maps		Education
pets.webmd.com	96	Pets â€“ Other			Pets
ajronline.org	96	Educational Materials & Studies	Health â€“ Other		Education	Health & Fitness
weightlossresources.co.uk	96	Nutrition & Diet			Health & Fitness			Nutrition
staceyschaedler.com	88	Exercise			Health & Fitness			Exercise
flo.health	80	Pregnancy	Shareware/Freeware		Family & Parenting	Technology & Computing		Pregnancy	Shareware/Freeware
fitstays.com	84	Personal Pages & Blogs	Weight Loss	Search Engines	Health & Fitness	News		Weight Loss	Web Search
spine-health.com	92	Chronic Pain			Health & Fitness			Chronic Pain
skinnyms.com	84	Health/Lowfat Cooking			Food & Drink			Health/LowFat Cooking
cookinglight.com	92	Health/Lowfat Cooking			Food & Drink			Health/LowFat Cooking
yourtango.com	92	Lifestyle â€“ Other	Magazines		Society	News
intelligenteconomist.com	96	Personal Pages & Blogs	Finance â€“ Other		Personal Finance
ventureweightloss.com	92	Nutrition & Diet	Weight Loss		Health & Fitness			Nutrition	Weight Loss
marinahospital.com	92	Health â€“ Other			Health & Fitness
aarp.org	100	Advocacy Groups & Trade Associations			Law, Gov't & Politics
expressweightlossclinic.com	80	Cosmetic Surgery	Dermatology	Weight Loss	Health & Fitness			Dermatology	Weight Loss
arthritis.org	96	Arthritis	Philanthropic Organizations		Health & Fitness	Law, Gov't & Politics		Arthritis
wisesayings.com	80	Login Screens
tuftsmedicalcenter.org	100	Health â€“ Other			Health & Fitness
endocrinenews.endocrine.org	92	Health â€“ Other	Social & Affiliation Organizations		Health & Fitness	Law, Gov't & Politics
gethealthyu.com	96	Nutrition & Diet	Weight Loss		Health & Fitness			Nutrition	Weight Loss
nutrition.gov	100	Nutrition & Diet	Government Sponsored		Health & Fitness	Law, Gov't & Politics		Nutrition	U.S. Government Resources
yumaregional.org	96	Health â€“ Other			Health & Fitness
runbundle.com	92	Product Reviews & Price Comparisons	Running/Jogging		Shopping	Sports		Running/Jogging	Comparison
surveymonkey.com	96	Contests & Surveys			Shopping			Contests & Freebies
helloglow.co	88	Beauty	Food & Drink â€“ Other	Health â€“ Other	Style & Fashion	Food & Drink	Health & Fitness	Beauty
ryanandalex.com	92	Personal Pages & Blogs	Nutrition & Diet	Weight Loss	Health & Fitness			Nutrition	Weight Loss
deerlakelodge.com	74	Health â€“ Other	Spas		Health & Fitness	Travel		Spas
tophealthsource.com	96	Nutrition & Diet	Weight Loss	Online Shopping	Health & Fitness	Shopping		Nutrition	Weight Loss
blogs.webmd.com	92	Reference Materials & Maps	Health â€“ Other		Education	Health & Fitness
javapresse.com	96	Personal Pages & Blogs	Coffee/Tea	Online Shopping	Food & Drink	Shopping		Coffee/Tea
headspace.com	84	Holistic Healing			Health & Fitness			Holistic Healing
producthunt.com	81	Product Reviews & Price Comparisons			Shopping			Comparison
choice.com.au	96	Product Reviews & Price Comparisons			Shopping			Comparison
thyroid.org	96	Thyroid Disease	Social & Affiliation Organizations		Health & Fitness	Law, Gov't & Politics		Thyroid Disease
muschealth.org	96	Health â€“ Other			Health & Fitness
lcrhealth.com	84	Health â€“ Other			Health & Fitness
altprotein.com	88	Personal Pages & Blogs	Nutrition & Diet	Weight Loss	Health & Fitness			Nutrition	Weight Loss
lifesum.com	80	Weight Loss	Shareware/Freeware		Health & Fitness	Technology & Computing		Weight Loss	Shareware/Freeware
nutraingredients-latam.com	80	Beauty	Supplements & Compounds	News, Portal & Search â€“ Other	Style & Fashion	Health & Fitness	News	Beauty
rochypnosis.com	79	Health â€“ Other			Health & Fitness
sazworld.com	88	Personal Pages & Blogs	Dermatology	Magazines	Health & Fitness	News		Dermatology
premierlipo.com	80	Streaming & Downloadable Video	Cosmetic Surgery	Dermatology	Arts & Entertainment	Health & Fitness		Movies	Dermatology
platingsandpairings.com	84	Personal Pages & Blogs	Food & Drink â€“ Other		Food & Drink
weightgrapher.com	88	Technology â€“ Other			Technology & Computing
meetup.com	88	Social Networking	Entertainment Venues & Events		Arts & Entertainment	Uncategorized		Music	Social Media
chicagoweightlossclinic.com	88	Cosmetic Surgery	Weight Loss		Health & Fitness			Weight Loss
womanandhome.com	92	Magazines			News
drangiehealth.com	84	Health â€“ Other			Health & Fitness
weightlosscenterofyuma.com	79	Weight Loss			Health & Fitness			Weight Loss
netquote.com	96	Insurance			Personal Finance			Insurance
healthista.com	96	Personal Pages & Blogs	Health â€“ Other		Health & Fitness
uofmhealth.org	96	Educational Institutions	Health â€“ Other		Education	Health & Fitness
myinnercreative.com	84	Personal Pages & Blogs	Literature & Books	Arts & Crafts	Education	Hobbies & Interests		Books & Literature	Arts & Crafts
primarycareak.com	96	Health â€“ Other			Health & Fitness
forhims.com	79	Men's Health	Online Shopping		Health & Fitness	Shopping		Men's Health
centrespringmd.com	92	Health â€“ Other			Health & Fitness
celebliveupdate.com	84	Reference Materials & Maps	News, Portal & Search â€“ Other		Education	News
drkellsweightloss.com	79	Nutrition & Diet	Weight Loss		Health & Fitness			Nutrition	Weight Loss
goingmetabolic.com	88	Streaming & Downloadable Video	Weight Loss		Arts & Entertainment	Health & Fitness		Movies	Weight Loss
ocweightlosscenters.com	84	Weight Loss			Health & Fitness			Weight Loss
openfit.com	80	Health â€“ Other			Health & Fitness
xonecole.com	84	Entertainment News & Celebrity Sites	Beauty	Dating & Relationships	Arts & Entertainment	Style & Fashion	Society	Celebrity Fan/Gossip	Dating	Beauty
ridgmountpractice.nhs.uk	88	Health â€“ Other			Health & Fitness
drugs.com	81	Pharmaceuticals			Health & Fitness
stylecraze.com	92	Beauty	Women's Health	Magazines	Style & Fashion	Health & Fitness	News	Women's Health	Beauty
foodnetwork.com	96	Streaming & Downloadable Video	Television	Food & Drink â€“ Other	Arts & Entertainment	Food & Drink		Movies	Television
everydaypower.com	80	Reference Materials & Maps			Education
reverehealth.com	96	Health â€“ Other			Health & Fitness
chesapeakeregional.com	92	Health â€“ Other			Health & Fitness
facingacne.com	84	Dermatology			Health & Fitness			Dermatology
vitals.lifehacker.com	92	Personal Pages & Blogs	Streaming & Downloadable Video	News, Portal & Search â€“ Other	Arts & Entertainment	News		Movies
aafp.org	100	Health â€“ Other	Advocacy Groups & Trade Associations		Health & Fitness	Law, Gov't & Politics
jolandabolt.com	79	Personal Pages & Blogs	Nutrition & Diet	Weight Loss	Health & Fitness			Nutrition	Weight Loss
sharefit.com	88	Nutrition & Diet	Weight Loss		Health & Fitness			Nutrition	Weight Loss
coursehero.com	88	Educational Materials & Studies			Education
whyweight.com	96	Health â€“ Other			Health & Fitness
memorialweightlosscenter.com	84	Weight Loss			Health & Fitness			Weight Loss
apollopainman.com	60	Alternative Medicine	Chronic Pain		Health & Fitness			Alternative Medicine	Chronic Pain
biofamilyclinic.com	84	Health â€“ Other			Health & Fitness
getroman.com	84	R-Rated	Men's Health		Health & Fitness			Men's Health
rover.com	92	Cats	Dogs		Pets			Cats	Dogs
intermountainhealthcare.org	96	Health â€“ Other			Health & Fitness
clintoncountydailynews.com	96	Streaming & Downloadable Video	Local News		Arts & Entertainment	News		Movies	Local News
printablee.com	96	Photo Sharing
dietspotlight.com	92	Nutrition & Diet			Health & Fitness			Nutrition
changeinseconds.com	88	Personal Pages & Blogs	Health/Lowfat Cooking	Nutrition & Diet	Food & Drink	Health & Fitness		Nutrition	Health/LowFat Cooking
justinthomasmiller.com	92	Arts â€“ Other			Arts & Entertainment
streetworkoutstkilda.com	80	Parked & For Sale Domains
brainly.in	88	Educational Materials & Studies			Education
health.gov	100	Health â€“ Other	U.S. Government Resources		Health & Fitness	Law, Gov't & Politics		U.S. Government Resources
njbariatriccenter.com	92	Health â€“ Other			Health & Fitness
pocketsense.com	88	Tax Planning			Personal Finance			Tax Planning
masalabody.com	92	Personal Pages & Blogs	Nutrition & Diet	Weight Loss	Health & Fitness			Nutrition	Weight Loss
blog.fitbit.com	100	Accessories	Exercise		Style & Fashion	Health & Fitness		Exercise	Accessories
displaypurposes.com	84	Photo Sharing
ipsnews.net	96	International News			News			International News
digestivehealth.ws	100	Health â€“ Other			Health & Fitness
medicalweightlossutah.com	88	Weight Loss			Health & Fitness			Weight Loss
sharecare.com	96	Health â€“ Other	Shareware/Freeware		Health & Fitness	Technology & Computing		Shareware/Freeware
dietbet.com	92	Personal Pages & Blogs	Weight Loss		Health & Fitness			Weight Loss
horizonweightloss.com	88	Weight Loss			Health & Fitness			Weight Loss
littlemissrose.com	100	Personal Pages & Blogs
drrosswalker.medium.com	81	Magazines			News
mamafacts.com	84	Personal Pages & Blogs	Nutrition & Diet	Weight Loss	Health & Fitness			Nutrition	Weight Loss
mrskinnypants.com	74	Nutrition & Diet	Weight Loss		Health & Fitness			Nutrition	Weight Loss
prospectmedical.com	92	Health â€“ Other			Health & Fitness
shriver.umassmed.edu	96	Educational Institutions	Health â€“ Other		Education	Health & Fitness
cherokeewomenshealth.com	96	Women's Health			Health & Fitness			Women's Health
averiecooks.com	88	Personal Pages & Blogs	Food & Drink â€“ Other		Food & Drink
frugalrules.com	92	Personal Pages & Blogs	Literature & Books	Financial Planning	Education	Personal Finance		Books & Literature	Financial Planning
westernbariatricinstitute.com	84	Personal Pages & Blogs	Nutrition & Diet	Weight Loss	Health & Fitness			Nutrition	Weight Loss
magnetgiant.com	88	Accessories	Jewelry	Online Shopping	Style & Fashion	Shopping		Jewelry	Accessories
healthcareassociates.com	96	Health â€“ Other			Health & Fitness
mustelausa.com	100	Beauty	Online Shopping		Style & Fashion	Shopping		Beauty
weightlosslook.blogspot.com	74	Personal Pages & Blogs	Weight Loss		Health & Fitness			Weight Loss
healthymummy.co.uk	88	Exercise	Weight Loss	Online Shopping	Health & Fitness	Shopping		Exercise	Weight Loss
wliaz.com	80	Health â€“ Other			Health & Fitness
mywhatever.com	100	Information Security			Technology & Computing			Network Security
benandme.com	96	Personal Pages & Blogs
top-hashtags.com	84	Photo Sharing
easternshoremedicalweightloss.com	96	Nutrition & Diet			Health & Fitness			Nutrition
quizzes.womenshealthnetwork.com	50	Women's Health			Health & Fitness			Women's Health
northsouthblonde.com	50	Personal Pages & Blogs	Food & Drink â€“ Other		Food & Drink
thecut.com	88	Entertainment News & Celebrity Sites	Magazines		Arts & Entertainment	News		Celebrity Fan/Gossip
dnaweekly.com	84	Genealogy			Hobbies & Interests			Genealogy
amazon.fr	100	Online Shopping			Shopping
tandfonline.com	96	Educational Materials & Studies	Search Engines		Education	News		Web Search
the-sun.com	92	Entertainment News & Celebrity Sites	Streaming & Downloadable Video	National News	Arts & Entertainment	News		Celebrity Fan/Gossip	Movies	National News
laweekly.com	96	Local News			News			Local News
mdedge.com	96	Health â€“ Other			Health & Fitness
mangoclinic.com	84	Health â€“ Other			Health & Fitness
gentwenty.com	92	Magazines			News
ecowatch.com	92	Green Solutions & Conservation	News, Portal & Search â€“ Other		Business	News		Green Solutions
nextlevelweightlossfl.com	84	Weight Loss			Health & Fitness			Weight Loss
dailymail.co.uk	92	Streaming & Downloadable Video	International News		Arts & Entertainment	News		Movies	International News
midlandsclinic.com	96	Health â€“ Other			Health & Fitness
jennycraig.com	92	Nutrition & Diet			Health & Fitness			Nutrition
personal-nutrition-guide.com	96	Nutrition & Diet	Weight Loss		Health & Fitness			Nutrition	Weight Loss
addrena.com	88	Supplements & Compounds	Online Shopping		Health & Fitness	Shopping
quizlet.com	81	Educational Materials & Studies			Education
memorialweightlossandwellnesscenter.com	92	Weight Loss			Health & Fitness			Weight Loss
legionathletics.com	84	Supplements & Compounds	Online Shopping	Bodybuilding	Health & Fitness	Shopping	Sports	Bodybuilding
dailyburn.com	84	Nutrition & Diet			Health & Fitness			Nutrition
intentapp.com	84	Health/Lowfat Cooking	Nutrition & Diet		Food & Drink	Health & Fitness		Nutrition	Health/LowFat Cooking
maddygutierrez.com	84	Personal Pages & Blogs	Family & Parenting â€“ Other	Magazines	Family & Parenting	News
thelawofattraction.com	92	Occult			Religion
houstonheartburn.com	92	Personal Pages & Blogs	GERD/Acid Reflux		Health & Fitness			GERD/Acid Reflux
magazine.baze.com	74	Supplements & Compounds			Health & Fitness
theidiet.com	88	Nutrition & Diet	Weight Loss		Health & Fitness			Nutrition	Weight Loss
newswire.com	96	National News			News			National News
orangetheory.com	88	Exercise	Parks, Rec Facilities & Gyms		Health & Fitness	Society		Exercise
advancedlifeclinic.com	96	Cosmetic Surgery	Dermatology		Health & Fitness			Dermatology
wholelottayum.com	96	Food & Drink â€“ Other			Food & Drink
thehousewifemodern.com	92	Coupons			Shopping			Couponing
craftsyhacks.com	80	Personal Pages & Blogs	Arts & Crafts		Hobbies & Interests			Arts & Crafts
bariatrictimes.com	96	Educational Materials & Studies	Health â€“ Other		Education	Health & Fitness
lalymom.com	92	Personal Pages & Blogs	Family & Parenting â€“ Other	Arts & Crafts	Family & Parenting	Hobbies & Interests		Arts & Crafts
bornfitness.com	88	Personal Pages & Blogs	Exercise	Nutrition & Diet	Health & Fitness			Exercise	Nutrition
theranchmalibu.com	96	Exercise	Nutrition & Diet		Health & Fitness			Exercise	Nutrition
thebeet.com	84	Vegan	Nutrition & Diet		Food & Drink	Health & Fitness		Nutrition	Vegan
nationaleatingdisorders.org	96	Disorders	Philanthropic Organizations		Health & Fitness	Law, Gov't & Politics		Disorders
tummee.com	79	Educational Materials & Studies	Exercise	Shareware/Freeware	Education	Health & Fitness	Technology & Computing	Exercise	Shareware/Freeware
lodgingmagazine.com	88	Magazines			News
flattummyco.com	88	Contests & Surveys	Online Shopping		Shopping			Contests & Freebies
clevescene.com	81	Local News			News			Local News
podaimaperformance.com	50	Exercise	Weight Loss		Health & Fitness			Exercise	Weight Loss
redbookmag.com	92	Magazines			News
yildizg.com	50	Exercise	Nutrition & Diet		Health & Fitness			Exercise	Nutrition
mayoclinichealthsystem.org	96	Children's Health	Men's Health	Women's Health	Health & Fitness			Men's Health	Women's Health
dailyhistory.org	96	Personal Pages & Blogs	Educational Materials & Studies	International News	Education	News		International News
stretchmarks.org	50	Health â€“ Other			Health & Fitness
salineweightloss.org	79	Weight Loss			Health & Fitness			Weight Loss
southseattlevet.com	88	Veterinary Medicine			Pets			Veterinary Medicine
irp-cdn.multiscreensite.com	100	Technology â€“ Other			Technology & Computing
babycenter.com	92	Babies and Toddlers	Pregnancy		Family & Parenting			Babies & Toddlers	Pregnancy
firstquarterfinance.com	84	Personal Pages & Blogs	Banking	Credit/Debt & Loans	Personal Finance			Credit/Debt & Loans
quotewizard.com	96	Insurance	Online Financial Tools & Quotes		Personal Finance			Insurance
drugwatch.com	92	Health â€“ Other			Health & Fitness
acefitness.org	96	Exercise			Health & Fitness			Exercise
oaregion6.org	100	Health â€“ Other			Health & Fitness
brightside.me	81	News, Portal & Search â€“ Other			News
affairpost.com	74	Personal Pages & Blogs	Entertainment News & Celebrity Sites		Arts & Entertainment			Celebrity Fan/Gossip
dlife.com	96	Diabetes	Exercise	Weight Loss	Health & Fitness			Exercise	Diabetes	Weight Loss
amoderm.com	84	Fashion â€“ Other			Style & Fashion			Fashion
dailywritingtips.com	92	Freelance Writing			Hobbies & Interests			Freelance Writing
carrieelle.com	88	Personal Pages & Blogs
yogafitstudios.com	92	Exercise	Parks, Rec Facilities & Gyms		Health & Fitness	Society		Exercise
exercise4weightloss.com	96	Nutrition & Diet			Health & Fitness			Nutrition
osfhealthcare.org	100	Health â€“ Other			Health & Fitness
thecentersanctum.com	88	Fashion â€“ Other			Style & Fashion			Fashion
weightlossandwellnesscenter.com	96	Weight Loss			Health & Fitness			Weight Loss
lalofitness.com	88	Exercise	Parks, Rec Facilities & Gyms		Health & Fitness	Society		Exercise
healthyway.com	92	Magazines			News
fittr.com	100	Exercise	Weight Loss	Social & Affiliation Organizations	Health & Fitness	Law, Gov't & Politics		Exercise	Weight Loss
healthbeet.org	88	Health/Lowfat Cooking	Nutrition & Diet	Online Shopping	Food & Drink	Health & Fitness	Shopping	Nutrition	Health/LowFat Cooking
acadianaweightlosssurgery.com	96	Health â€“ Other	Health & Fitness
sheknows.com	96	Personal Pages & Blogs	News, Portal & Search â€“ Other		News
lexico.com	92	Reference Materials & Maps			Education
vetwest.com.au	96	Veterinary Medicine			Pets			Veterinary Medicine
favfamilyrecipes.com	92	Personal Pages & Blogs	Food & Drink â€“ Other		Food & Drink
spitupandsitups.com	84	Personal Pages & Blogs	Family & Parenting â€“ Other	Arts & Crafts	Family & Parenting	Hobbies & Interests		Arts & Crafts
pastemagazine.com	96	Magazines			News
riteaid.com	96	Pharmaceuticals	Online Shopping		Health & Fitness	Shopping
