# Supplementary material for: Uncovering the Top Nonadvertising Weight Loss Websites on Google: A Data-Mining Approach
Source: JMIR Infodemiology. 2024 Dec 11;4:e51701. doi: 10.2196/51701 (PMC11669867; doi:10.2196/51701)
Supplement: Multimedia Appendix 5 [file infodemiology_v4i1e51701_app5.xlsx]

## Sheet: S5_google_weight_loss_total_cou
Website	Total	Percent
healthline.com	197	9.12037
webmd.com	91	4.21296
verywellfit.com	85	3.93519
mayoclinic.org	79	3.65741
womenshealthmag.com	61	2.82407
eatthis.com	40	1.85185
medicalnewstoday.com	39	1.80556
prevention.com	35	1.62037
amazon.com	32	1.48148
pinterest.com	30	1.38889
shape.com	26	1.2037
youtube.com	24	1.11111
eatingwell.com	24	1.11111
yelp.com	23	1.06481
everydayhealth.com	23	1.06481
livestrong.com	20	0.925926
health.clevelandclinic.org	16	0.740741
today.com	16	0.740741
goodhousekeeping.com	16	0.740741
mediweightloss.com	15	0.694444
menshealth.com	15	0.694444
health.usnews.com	15	0.694444
health.com	14	0.648148
medicinenet.com	13	0.601852
verywellhealth.com	13	0.601852
health.harvard.edu	13	0.601852
nlm.nih.gov	12	0.555556
self.com	12	0.555556
nhs.uk	11	0.509259
quora.com	11	0.509259
walmart.com	11	0.509259
popsugar.com	11	0.509259
timesofindia.indiatimes.com	11	0.509259
hopkinsmedicine.org	10	0.462963
singlecare.com	10	0.462963
boredpanda.com	9	0.416667
my.clevelandclinic.org	9	0.416667
simple-nourished-living.com	9	0.416667
mensjournal.com	9	0.416667
rxlist.com	9	0.416667
obesitycoverage.com	8	0.37037
precisionnutrition.com	8	0.37037
nbcnews.com	8	0.37037
asmbs.org	8	0.37037
cnet.com	8	0.37037
womansday.com	8	0.37037
niddk.nih.gov	7	0.324074
thehealthy.com	7	0.324074
insider.com	7	0.324074
trifectanutrition.com	7	0.324074
byrdie.com	7	0.324074
lindora.com	6	0.277778
observer.com	6	0.277778
runnersworld.com	6	0.277778
en.wikipedia.org	6	0.277778
groupon.com	6	0.277778
verywellmind.com	6	0.277778
xyngular.com	6	0.277778
medlineplus.gov	6	0.277778
cancer.org	6	0.277778
cancer.net	6	0.277778
facebook.com	6	0.277778
greatist.com	6	0.277778
muscleandfitness.com	5	0.231481
developgoodhabits.com	5	0.231481
blog.myfitnesspal.com	5	0.231481
obesitymedicine.org	5	0.231481
apps.apple.com	5	0.231481
goodrx.com	5	0.231481
core-trainingpt.com	5	0.231481
phentermineclinics.net	5	0.231481
sparkpeople.com	5	0.231481
hsph.harvard.edu	5	0.231481
cdc.gov	5	0.231481
parents.com	5	0.231481
manvfat.com	4	0.185185
pwlc.com	4	0.185185
atlantaendocrine.com	4	0.185185
people.com	4	0.185185
orbera.com	4	0.185185
highkey.com	4	0.185185
calculators.org	4	0.185185
bariatric-surgery-source.com	4	0.185185
thinwithin.com	4	0.185185
bbb.org	4	0.185185
allure.com	4	0.185185
newsnetwork.mayoclinic.org	4	0.185185
dietdoctor.com	4	0.185185
heart.org	4	0.185185
play.google.com	4	0.185185
ahajournals.org	4	0.185185
muscleandstrength.com	4	0.185185
bestlifeonline.com	4	0.185185
ndtv.com	4	0.185185
fitandwell.com	4	0.185185
nhlbi.nih.gov	4	0.185185
businessinsider.com	4	0.185185
fatcalc.com	4	0.185185
vcahospitals.com	3	0.138889
myalli.com	3	0.138889
globenewswire.com	3	0.138889
isagenix.com	3	0.138889
mwlc.com	3	0.138889
weightandthings.com	3	0.138889
utoronto.ca	3	0.138889
npr.org	3	0.138889
womenshealth.com.au	3	0.138889
whattoexpect.com	3	0.138889
spendwithpennies.com	3	0.138889
active.com	3	0.138889
atkins.com	3	0.138889
spectrum.diabetesjournals.org	3	0.138889
mindbodygreen.com	3	0.138889
glamour.com	3	0.138889
hackensackmeridianhealth.org	3	0.138889
lovelifebefit.com	3	0.138889
brainly.com	3	0.138889
spaindex.com	3	0.138889
cspinet.org	3	0.138889
yogarove.com	3	0.138889
lifespanfitness.com	3	0.138889
huffpost.com	3	0.138889
workingagainstgravity.com	3	0.138889
modernhoney.com	3	0.138889
orlandohealth.com	3	0.138889
stateserv.com	3	0.138889
healthifyme.com	3	0.138889
cosmopolitan.com	3	0.138889
dietdynamo.org	3	0.138889
billingsgazette.com	3	0.138889
honorhealth.com	3	0.138889
dictionary.cambridge.org	3	0.138889
womansworld.com	3	0.138889
calculator.net	3	0.138889
saxenda.com	3	0.138889
soveryblessed.com	3	0.138889
bmioftexas.com	3	0.138889
strongeru.com	3	0.138889
quickweightloss.net	3	0.138889
dietdoc.com	3	0.138889
cbsnews.com	3	0.138889
traveltips.usatoday.com	3	0.138889
consumeraffairs.com	3	0.138889
oprah.com	3	0.138889
hungryhealthyhappy.com	3	0.138889
medium.com	3	0.138889
doctorsthatdo.osteopathic.org	3	0.138889
shawacademy.com	3	0.138889
blog.mapmyrun.com	3	0.138889
discovermagazine.com	3	0.138889
thebump.com	3	0.138889
canyonranch.com	3	0.138889
centerforweightlosssurgery.com	3	0.138889
best-hashtags.com	2	0.0925926
cancercare.org	2	0.0925926
vox.com	2	0.0925926
walgreens.com	2	0.0925926
collinsdictionary.com	2	0.0925926
modelmydiet.com	2	0.0925926
bodycarehealthclub.com.au	2	0.0925926
dietbusinesswatch.com	2	0.0925926
who.int	2	0.0925926
nch.org	2	0.0925926
afronutritionfitness.com	2	0.0925926
rightasrain.uwmedicine.org	2	0.0925926
health.ucdavis.edu	2	0.0925926
goodto.com	2	0.0925926
thesprucepets.com	2	0.0925926
icdlist.com	2	0.0925926
helpguide.org	2	0.0925926
asweetpeachef.com	2	0.0925926
medscape.com	2	0.0925926
patriciaandcarolyn.com	2	0.0925926
aaptiv.com	2	0.0925926
resmed.com	2	0.0925926
vertex42.com	2	0.0925926
thecamptc.com	2	0.0925926
insure.com	2	0.0925926
thecottagemarket.com	2	0.0925926
delightfulmomfood.com	2	0.0925926
redmountainweightloss.com	2	0.0925926
loseit.com	2	0.0925926
absolutelythin.com	2	0.0925926
blog-socal.goldsgym.com	2	0.0925926
tasteofhome.com	2	0.0925926
cnn.com	2	0.0925926
glassdoor.com	2	0.0925926
fitfatherproject.com	2	0.0925926
chewy.com	2	0.0925926
besthealthmag.ca	2	0.0925926
mountainent.com	2	0.0925926
holmesplace.com	2	0.0925926
obesityreporter.com	2	0.0925926
icd10data.com	2	0.0925926
dudemom.com	2	0.0925926
yummymummykitchen.com	2	0.0925926
kidshealth.org	2	0.0925926
traveltowellness.com	2	0.0925926
wardrobeoxygen.com	2	0.0925926
delightmedical.com	2	0.0925926
researchgate.net	2	0.0925926
verywellfamily.com	2	0.0925926
reddit.com	2	0.0925926
healio.com	2	0.0925926
forbes.com	2	0.0925926
mmclinic.com	2	0.0925926
sleepdr.com	2	0.0925926
theconversation.com	2	0.0925926
diettogo.com	2	0.0925926
cvs.com	2	0.0925926
theatlantic.com	2	0.0925926
myafricanwaistbeads.com	2	0.0925926
allthetests.com	2	0.0925926
dogfoodadvisor.com	2	0.0925926
emetabolic.com	2	0.0925926
goodnature.com	2	0.0925926
abcnews.go.com	2	0.0925926
blog.mylola.com	2	0.0925926
harperbmi.org	2	0.0925926
sciencedaily.com	2	0.0925926
usatoday.com	2	0.0925926
figureweightloss.com	2	0.0925926
doyou.com	2	0.0925926
lacostadentaltx.com	2	0.0925926
emedicinehealth.com	2	0.0925926
sciencedirect.com	2	0.0925926
templates.office.com	2	0.0925926
additudemag.com	2	0.0925926
anytimefitness.com	2	0.0925926
perfectketo.com	2	0.0925926
bistromd.com	2	0.0925926
sleepfoundation.org	2	0.0925926
etsy.com	2	0.0925926
divascancook.com	2	0.0925926
secondnature.io	2	0.0925926
oliakcenter.com	2	0.0925926
petmd.com	2	0.0925926
diabetes.org	2	0.0925926
delish.com	2	0.0925926
lifehack.org	2	0.0925926
valleymedicalweightloss.com	2	0.0925926
sveltemd.com	2	0.0925926
obesityaction.org	2	0.0925926
contrave.com	2	0.0925926
washingtonpost.com	2	0.0925926
healthgrades.com	2	0.0925926
marieclaire.com	2	0.0925926
thumbtack.com	2	0.0925926
healthierweight.co.uk	2	0.0925926
burnfatorlando.com	2	0.0925926
solutionsweightloss.net	2	0.0925926
petco.com	2	0.0925926
sch-culvercity.com	1	0.0462963
aimin.com.sg	1	0.0462963
abbylangernutrition.com	1	0.0462963
pritikin.com	1	0.0462963
skinnytaste.com	1	0.0462963
sciencealert.com	1	0.0462963
fitday.com	1	0.0462963
structurehouse.com	1	0.0462963
mamamia.com.au	1	0.0462963
zanesvillemedical.com	1	0.0462963
factcheck.afp.com	1	0.0462963
bridgemillfamilyhealthcare.com	1	0.0462963
goop.com	1	0.0462963
bhg.com	1	0.0462963
iamherbalifenutrition.com	1	0.0462963
dailytelegraph.com.au	1	0.0462963
weightandwellness.com	1	0.0462963
wsj.com	1	0.0462963
english.stackexchange.com	1	0.0462963
cleaneatingkitchen.com	1	0.0462963
ohiohealth.com	1	0.0462963
urbancompany.com	1	0.0462963
healthprofs.com	1	0.0462963
blog.hubspot.com	1	0.0462963
us.exantediet.com	1	0.0462963
nine.com.au	1	0.0462963
saylordotorg.github.io	1	0.0462963
protexinvet.com	1	0.0462963
moderndaymanifestations.com	1	0.0462963
healthshots.com	1	0.0462963
failedbackinstitute.com	1	0.0462963
georgiamtc.com	1	0.0462963
notsalmon.com	1	0.0462963
alabamawls.com	1	0.0462963
arrowptr.com	1	0.0462963
southshorehealth.org	1	0.0462963
medicalweightlosscentersofamerica.com	1	0.0462963
kellymom.com	1	0.0462963
wvfitnessgyms.com	1	0.0462963
gourmetdoneskinny.com	1	0.0462963
virtahealth.com	1	0.0462963
abc7news.com	1	0.0462963
psychiatrictimes.com	1	0.0462963
genesishealthclubs.com	1	0.0462963
kvoa.com	1	0.0462963
uspharmacist.com	1	0.0462963
mealplanningmommies.com	1	0.0462963
houstonsleevesurgeon.com	1	0.0462963
royalcanin.com	1	0.0462963
leanbeanofficial.com	1	0.0462963
kingstownecatclinic.com	1	0.0462963
channelpages.com	1	0.0462963
comments.medicinenet.com	1	0.0462963
newafricasoftware.com	1	0.0462963
blog.nasm.org	1	0.0462963
yalemedicine.org	1	0.0462963
mealprepify.com	1	0.0462963
primehealthdenver.com	1	0.0462963
gmband.com	1	0.0462963
prorehabchiro.com	1	0.0462963
ascopost.com	1	0.0462963
idealshape.com	1	0.0462963
ebay.com	1	0.0462963
bodymindquotient.com	1	0.0462963
eatyourselfskinny.com	1	0.0462963
wholekitchensink.com	1	0.0462963
corporatefinanceinstitute.com	1	0.0462963
rivergatemedical.com	1	0.0462963
ruled.me	1	0.0462963
clinicalcorrelations.org	1	0.0462963
mercy.com	1	0.0462963
dukehealth.org	1	0.0462963
mypainsolution.com	1	0.0462963
unitefitnessretreat.com	1	0.0462963
ocwellnessphysicians.com	1	0.0462963
avocadu.com	1	0.0462963
healthywage.com	1	0.0462963
llli.org	1	0.0462963
dwlz.com	1	0.0462963
drugabuse.com	1	0.0462963
wtop.com	1	0.0462963
thelemonbowl.com	1	0.0462963
surgery.ucla.edu	1	0.0462963
blackdoctor.org	1	0.0462963
food.ndtv.com	1	0.0462963
healthengine.com.au	1	0.0462963
consumer.ftc.gov	1	0.0462963
cancerrd.com	1	0.0462963
medifast.knoji.com	1	0.0462963
fhfairfax.com	1	0.0462963
homebodyzfitness.com	1	0.0462963
business-standard.com	1	0.0462963
health.ucsd.edu	1	0.0462963
thediabetescouncil.com	1	0.0462963
pennmedicine.org	1	0.0462963
stelizabethphysicians.com	1	0.0462963
dicktalens.com	1	0.0462963
drkristenbentson.com	1	0.0462963
shop4fun.online	1	0.0462963
multicare.org	1	0.0462963
bodies2envy.com	1	0.0462963
profileplan.com	1	0.0462963
womenshealth.gov	1	0.0462963
indeed.com	1	0.0462963
summitortho.com	1	0.0462963
economictimes.indiatimes.com	1	0.0462963
mominformed.com	1	0.0462963
uk.bestreviews.guide	1	0.0462963
therecoveryvillage.com	1	0.0462963
hindawi.com	1	0.0462963
gershonpain.com	1	0.0462963
shop.hydroxycut.com	1	0.0462963
askinglot.com	1	0.0462963
lovelyskin.com	1	0.0462963
healthywomen.org	1	0.0462963
patientcareonline.com	1	0.0462963
applythelawofattraction.com	1	0.0462963
houstonweightloss.com	1	0.0462963
sharonpalmer.com	1	0.0462963
nutritionstudies.org	1	0.0462963
weightwise.com	1	0.0462963
thecelebsinfo.com	1	0.0462963
brightlineeating.com	1	0.0462963
makeyourbodywork.com	1	0.0462963
harpersbazaar.com	1	0.0462963
skyterrawellness.com	1	0.0462963
web.noom.com	1	0.0462963
prepareforperformance.com	1	0.0462963
qwlc.com	1	0.0462963
yogajournal.com	1	0.0462963
grammarcops.wordpress.com	1	0.0462963
michaelmoodyfitness.com	1	0.0462963
tomic.com	1	0.0462963
tagsfinder.com	1	0.0462963
millennial-grind.com	1	0.0462963
nyulangone.org	1	0.0462963
littlestepsbighappy.com	1	0.0462963
lazymanandmoney.com	1	0.0462963
foodmatters.com	1	0.0462963
tuebingen.mpg.de	1	0.0462963
x-diet.us	1	0.0462963
spineuniverse.com	1	0.0462963
navacenter.com	1	0.0462963
holmesplace.gr	1	0.0462963
advancedspineandpain.com	1	0.0462963
visitcalifornia.com	1	0.0462963
adaptivestrength.com.au	1	0.0462963
maximuscle.com	1	0.0462963
thewhoot.com	1	0.0462963
spectrumnutrition.ie	1	0.0462963
mountelizabeth.com.sg	1	0.0462963
healthcare.utah.edu	1	0.0462963
ozempic.com	1	0.0462963
steffanycolleran.com	1	0.0462963
committedtomyself.com	1	0.0462963
endosystems.us	1	0.0462963
healthblog.uofmhealth.org	1	0.0462963
iceshaker.com	1	0.0462963
kutv.com	1	0.0462963
mdanderson.org	1	0.0462963
theeditorsblog.net	1	0.0462963
unboundmedicine.com	1	0.0462963
musclebuildingfoodshq.com	1	0.0462963
performanceproject.co.uk	1	0.0462963
taste.com.au	1	0.0462963
takecareof.com	1	0.0462963
contextures.com	1	0.0462963
studyandanswers.com	1	0.0462963
pets.webmd.com	1	0.0462963
ajronline.org	1	0.0462963
weightlossresources.co.uk	1	0.0462963
staceyschaedler.com	1	0.0462963
flo.health	1	0.0462963
fitstays.com	1	0.0462963
spine-health.com	1	0.0462963
skinnyms.com	1	0.0462963
cookinglight.com	1	0.0462963
yourtango.com	1	0.0462963
intelligenteconomist.com	1	0.0462963
ventureweightloss.com	1	0.0462963
marinahospital.com	1	0.0462963
aarp.org	1	0.0462963
expressweightlossclinic.com	1	0.0462963
arthritis.org	1	0.0462963
wisesayings.com	1	0.0462963
tuftsmedicalcenter.org	1	0.0462963
endocrinenews.endocrine.org	1	0.0462963
gethealthyu.com	1	0.0462963
nutrition.gov	1	0.0462963
yumaregional.org	1	0.0462963
runbundle.com	1	0.0462963
surveymonkey.com	1	0.0462963
helloglow.co	1	0.0462963
ryanandalex.com	1	0.0462963
deerlakelodge.com	1	0.0462963
tophealthsource.com	1	0.0462963
blogs.webmd.com	1	0.0462963
javapresse.com	1	0.0462963
headspace.com	1	0.0462963
producthunt.com	1	0.0462963
choice.com.au	1	0.0462963
thyroid.org	1	0.0462963
muschealth.org	1	0.0462963
lcrhealth.com	1	0.0462963
altprotein.com	1	0.0462963
lifesum.com	1	0.0462963
nutraingredients-latam.com	1	0.0462963
rochypnosis.com	1	0.0462963
sazworld.com	1	0.0462963
premierlipo.com	1	0.0462963
platingsandpairings.com	1	0.0462963
weightgrapher.com	1	0.0462963
meetup.com	1	0.0462963
chicagoweightlossclinic.com	1	0.0462963
womanandhome.com	1	0.0462963
drangiehealth.com	1	0.0462963
weightlosscenterofyuma.com	1	0.0462963
netquote.com	1	0.0462963
healthista.com	1	0.0462963
uofmhealth.org	1	0.0462963
myinnercreative.com	1	0.0462963
primarycareak.com	1	0.0462963
forhims.com	1	0.0462963
centrespringmd.com	1	0.0462963
celebliveupdate.com	1	0.0462963
drkellsweightloss.com	1	0.0462963
goingmetabolic.com	1	0.0462963
ocweightlosscenters.com	1	0.0462963
openfit.com	1	0.0462963
xonecole.com	1	0.0462963
ridgmountpractice.nhs.uk	1	0.0462963
drugs.com	1	0.0462963
stylecraze.com	1	0.0462963
foodnetwork.com	1	0.0462963
everydaypower.com	1	0.0462963
reverehealth.com	1	0.0462963
chesapeakeregional.com	1	0.0462963
facingacne.com	1	0.0462963
vitals.lifehacker.com	1	0.0462963
aafp.org	1	0.0462963
jolandabolt.com	1	0.0462963
sharefit.com	1	0.0462963
coursehero.com	1	0.0462963
whyweight.com	1	0.0462963
memorialweightlosscenter.com	1	0.0462963
apollopainman.com	1	0.0462963
biofamilyclinic.com	1	0.0462963
getroman.com	1	0.0462963
rover.com	1	0.0462963
intermountainhealthcare.org	1	0.0462963
clintoncountydailynews.com	1	0.0462963
printablee.com	1	0.0462963
dietspotlight.com	1	0.0462963
changeinseconds.com	1	0.0462963
justinthomasmiller.com	1	0.0462963
streetworkoutstkilda.com	1	0.0462963
brainly.in	1	0.0462963
health.gov	1	0.0462963
njbariatriccenter.com	1	0.0462963
pocketsense.com	1	0.0462963
masalabody.com	1	0.0462963
blog.fitbit.com	1	0.0462963
displaypurposes.com	1	0.0462963
ipsnews.net	1	0.0462963
digestivehealth.ws	1	0.0462963
medicalweightlossutah.com	1	0.0462963
sharecare.com	1	0.0462963
dietbet.com	1	0.0462963
horizonweightloss.com	1	0.0462963
littlemissrose.com	1	0.0462963
drrosswalker.medium.com	1	0.0462963
mamafacts.com	1	0.0462963
mrskinnypants.com	1	0.0462963
prospectmedical.com	1	0.0462963
shriver.umassmed.edu	1	0.0462963
cherokeewomenshealth.com	1	0.0462963
averiecooks.com	1	0.0462963
frugalrules.com	1	0.0462963
westernbariatricinstitute.com	1	0.0462963
magnetgiant.com	1	0.0462963
healthcareassociates.com	1	0.0462963
mustelausa.com	1	0.0462963
weightlosslook.blogspot.com	1	0.0462963
healthymummy.co.uk	1	0.0462963
wliaz.com	1	0.0462963
mywhatever.com	1	0.0462963
benandme.com	1	0.0462963
top-hashtags.com	1	0.0462963
easternshoremedicalweightloss.com	1	0.0462963
quizzes.womenshealthnetwork.com	1	0.0462963
northsouthblonde.com	1	0.0462963
thecut.com	1	0.0462963
dnaweekly.com	1	0.0462963
amazon.fr	1	0.0462963
tandfonline.com	1	0.0462963
the-sun.com	1	0.0462963
laweekly.com	1	0.0462963
mdedge.com	1	0.0462963
mangoclinic.com	1	0.0462963
gentwenty.com	1	0.0462963
ecowatch.com	1	0.0462963
nextlevelweightlossfl.com	1	0.0462963
dailymail.co.uk	1	0.0462963
midlandsclinic.com	1	0.0462963
jennycraig.com	1	0.0462963
personal-nutrition-guide.com	1	0.0462963
addrena.com	1	0.0462963
quizlet.com	1	0.0462963
memorialweightlossandwellnesscenter.com	1	0.0462963
legionathletics.com	1	0.0462963
dailyburn.com	1	0.0462963
intentapp.com	1	0.0462963
maddygutierrez.com	1	0.0462963
thelawofattraction.com	1	0.0462963
houstonheartburn.com	1	0.0462963
magazine.baze.com	1	0.0462963
theidiet.com	1	0.0462963
newswire.com	1	0.0462963
orangetheory.com	1	0.0462963
advancedlifeclinic.com	1	0.0462963
wholelottayum.com	1	0.0462963
thehousewifemodern.com	1	0.0462963
craftsyhacks.com	1	0.0462963
bariatrictimes.com	1	0.0462963
lalymom.com	1	0.0462963
bornfitness.com	1	0.0462963
theranchmalibu.com	1	0.0462963
thebeet.com	1	0.0462963
nationaleatingdisorders.org	1	0.0462963
tummee.com	1	0.0462963
lodgingmagazine.com	1	0.0462963
flattummyco.com	1	0.0462963
clevescene.com	1	0.0462963
podaimaperformance.com	1	0.0462963
redbookmag.com	1	0.0462963
yildizg.com	1	0.0462963
mayoclinichealthsystem.org	1	0.0462963
dailyhistory.org	1	0.0462963
stretchmarks.org	1	0.0462963
salineweightloss.org	1	0.0462963
southseattlevet.com	1	0.0462963
irp-cdn.multiscreensite.com	1	0.0462963
babycenter.com	1	0.0462963
firstquarterfinance.com	1	0.0462963
quotewizard.com	1	0.0462963
drugwatch.com	1	0.0462963
acefitness.org	1	0.0462963
oaregion6.org	1	0.0462963
brightside.me	1	0.0462963
affairpost.com	1	0.0462963
dlife.com	1	0.0462963
amoderm.com	1	0.0462963
dailywritingtips.com	1	0.0462963
carrieelle.com	1	0.0462963
yogafitstudios.com	1	0.0462963
exercise4weightloss.com	1	0.0462963
osfhealthcare.org	1	0.0462963
thecentersanctum.com	1	0.0462963
weightlossandwellnesscenter.com	1	0.0462963
lalofitness.com	1	0.0462963
healthyway.com	1	0.0462963
fittr.com	1	0.0462963
healthbeet.org	1	0.0462963
acadianaweightlosssurgery.com	1	0.0462963
sheknows.com	1	0.0462963
lexico.com	1	0.0462963
vetwest.com.au	1	0.0462963
favfamilyrecipes.com	1	0.0462963
spitupandsitups.com	1	0.0462963
pastemagazine.com	1	0.0462963
riteaid.com	1	0.0462963
TOTAL	2160	100
